# Supplementary material for: Ethyl­enediammonium dichloro­iodide chloride
Source: Acta Crystallogr Sect E Struct Rep Online. 2009 Oct 3;65(Pt 11):o2625. doi: 10.1107/S1600536809039038 (PMC2970981; doi:10.1107/S1600536809039038)
Supplement: Supplementary file 1 [file e-65-o2625-sup1.cif]

##############################################################################
###                                                                        ###
###        Electronic paper (Acta Crystallographica Section E)             ###
###                                                                        ###
##############################################################################
#                                                                            #
# This CIF contains the data in a paper accepted for publication in Acta     #
# Crystallographica Section E. It conforms to the requirements of Notes      #
# for Authors for Section E, and has been peer reviewed under the auspices   #
# of the IUCr Commission on Journals.                                        #
#                                                                            #
# Full details of the Crystallographic Information File format               #
# are given in the paper "The Crystallographic Information File (CIF):       #
# a New Standard Archive File for Crystallography" by S. R. Hall, F. H.      #
# Allen and I. D. Brown [Acta Cryst. (1991), A47, 655-685].                  #
#                                                                            #
# The current version of the core CIF dictionary is obtainable from          #
# ftp://ftp.iucr.org/pub/cif_core.dic. The current version number is 2.4.    #
#                                                                            #
# Software is freely available for graphical display of the structure(s) in  #
# this CIF.  For information consult the CIF home page http://www.iucr.org/  #
# cif/home.html                                                              #
#                                                                            #
# This file may be used for bona fide research purposes within the           #
# scientific community so long as proper attribution is given to the journal # 
# article from which it was obtained.                                        #
#                                                                            #
##############################################################################
                                             
data_I
_audit_creation_method     SHELXL-97
_chemical_name_systematic
;
Ethylenediammonium dichloroiodide chloride
;
_chemical_name_common     ?
_chemical_formula_moiety     'C2 H10 N2 2+, Cl2 I -, Cl -'
_chemical_formula_sum     'C2 H10 Cl3 I N2'
_chemical_formula_iupac     'C2 H10 N2 2+, Cl2 I -, Cl -'
_chemical_formula_weight     295.37
_chemical_melting_point     ?
_symmetry_cell_setting     monoclinic
_symmetry_space_group_name_H-M     'C 2/c'
_symmetry_space_group_name_Hall     '-C 2yc'
loop_
    _symmetry_equiv_pos_as_xyz
    'x, y, z'
    '-x, y, -z+1/2'
    'x+1/2, y+1/2, z'
    '-x+1/2, y+1/2, -z+1/2'
    '-x, -y, -z'
    'x, -y, z-1/2'
    '-x+1/2, -y+1/2, -z'
    'x+1/2, -y+1/2, z-1/2'
_cell_length_a     8.565(2)
_cell_length_b     16.2186(15)
_cell_length_c     19.9631(16)
_cell_angle_alpha     90.00
_cell_angle_beta     101.164(16)
_cell_angle_gamma     90.00
_cell_volume     2720.8(7)
_cell_formula_units_Z     12
_cell_measurement_reflns_used     2821
_cell_measurement_theta_min     2.51
_cell_measurement_theta_max     27.51
_cell_measurement_temperature     293(2)
_exptl_crystal_description     block
_exptl_crystal_colour     yellow
_exptl_crystal_size_max     0.36
_exptl_crystal_size_mid     0.30
_exptl_crystal_size_min     0.28
_exptl_crystal_density_diffrn     2.163
_exptl_crystal_density_meas     ?
_exptl_crystal_density_method     'not measured'
_exptl_crystal_F_000     1680
_exptl_absorpt_coefficient_mu     4.337
_exptl_absorpt_correction_type     multi-scan
_exptl_absorpt_process_details     '(CrystalClear; Rigaku, 2005)'
_exptl_absorpt_correction_T_min     0.230
_exptl_absorpt_correction_T_max     0.301
_exptl_special_details
;
;
_diffrn_ambient_temperature     293(2)
_diffrn_radiation_type     MoK\a
_diffrn_radiation_wavelength     0.71073
_diffrn_radiation_source     'fine-focus sealed tube'
_diffrn_radiation_monochromator     graphite
_diffrn_measurement_device_type     'Rigaku SCXmini'
_diffrn_measurement_method     \w
_diffrn_detector_area_resol_mean     13.6612
_diffrn_reflns_number     13418
_diffrn_reflns_av_R_equivalents     0.0336
_diffrn_reflns_av_sigmaI/netI     0.0249
_diffrn_reflns_theta_min     2.51
_diffrn_reflns_theta_max     27.51
_diffrn_reflns_theta_full     27.51
_diffrn_measured_fraction_theta_max     0.993
_diffrn_measured_fraction_theta_full     0.993
_diffrn_reflns_limit_h_min     -11
_diffrn_reflns_limit_h_max     11
_diffrn_reflns_limit_k_min     -20
_diffrn_reflns_limit_k_max     20
_diffrn_reflns_limit_l_min     -25
_diffrn_reflns_limit_l_max     25
_diffrn_standards_number     0
_diffrn_standards_interval_count     ?
_diffrn_standards_interval_time     ?
_diffrn_standards_decay_%     ?
_refine_special_details
;
Refinement of <i>F</i>^2^ against ALL reflections. The weighted <i>R</i>-factor
<i>wR</i> and goodness of fit <i>S</i> are based on <i>F</i>^2^, conventional
<i>R</i>-factors <i>R</i> are based on <i>F</i>, with <i>F</i> set to zero for
negative <i>F</i>^2^. The threshold expression of <i>F</i>^2^ >
\s(<i>F</i>^2^) is used only for calculating <i>R</i>-factors(gt) <i>etc</i>.
and is not relevant to the choice of reflections for refinement.
<i>R</i>-factors based on <i>F</i>^2^ are statistically about twice as large
as those based on <i>F</i>, and <i>R</i>- factors based on ALL data will be
even larger.
;
_reflns_number_total     3106
_reflns_number_gt     2821
_reflns_threshold_expression     I>2\s(I)
_refine_ls_structure_factor_coef     Fsqd
_refine_ls_matrix_type     full
_refine_ls_R_factor_all     0.0273
_refine_ls_R_factor_gt     0.0233
_refine_ls_wR_factor_gt     0.0541
_refine_ls_wR_factor_ref     0.0555
_refine_ls_goodness_of_fit_ref     1.095
_refine_ls_restrained_S_all     1.095
_refine_ls_number_reflns     3106
_refine_ls_number_parameters     114
_refine_ls_number_restraints     0
_refine_ls_hydrogen_treatment     constr
_refine_ls_weighting_scheme     calc
_refine_ls_weighting_details
                 'calc w=1/[\s^2^(Fo^2^)+(0.0271P)^2^] where P=(Fo^2^+2Fc^2^)/3'
_atom_sites_solution_hydrogens     geom
_atom_sites_solution_primary     direct
_atom_sites_solution_secondary     difmap
_refine_ls_shift/su_max     0.000
_refine_ls_shift/su_mean     0.000
_refine_diff_density_max     0.915
_refine_diff_density_min     -0.653
_refine_ls_extinction_method     'SHELXL97 (Sheldrick, 2008)'
_refine_ls_extinction_coef     0.00017(4)
_refine_ls_extinction_expression
                                  'Fc^*^=kFc[1+0.001xFc^2^\l^3^/sin(2\q)]^-1/4^'
loop_
    _atom_type_symbol
    _atom_type_description
    _atom_type_scat_dispersion_real
    _atom_type_scat_dispersion_imag
    _atom_type_scat_source
    'C' 'C' 0.0033 0.0016
                         'International Tables Vol C Tables 4.2.6.8 and 6.1.1.4'
    'H' 'H' 0.0000 0.0000
                         'International Tables Vol C Tables 4.2.6.8 and 6.1.1.4'
    'N' 'N' 0.0061 0.0033
                         'International Tables Vol C Tables 4.2.6.8 and 6.1.1.4'
    'I' 'I' -0.4742 1.8119
                         'International Tables Vol C Tables 4.2.6.8 and 6.1.1.4'
    'Cl' 'Cl' 0.1484 0.1585
                         'International Tables Vol C Tables 4.2.6.8 and 6.1.1.4'
_computing_data_collection     'CrystalClear (Rigaku, 2005)'
_computing_cell_refinement     'CrystalClear (Rigaku, 2005)'
_computing_data_reduction     'CrystalClear (Rigaku, 2005)'
_computing_structure_solution     'SHELXS97 (Sheldrick, 2008)'
_computing_structure_refinement     'SHELXL97 (Sheldrick, 2008)'
_computing_molecular_graphics     'ORTEP-3 for Windows (Farrugia, 1997)'
_computing_publication_material     'WinGX (Farrugia, 1999)'
loop_
    _atom_site_type_symbol
    _atom_site_label
    _atom_site_fract_x
    _atom_site_fract_y
    _atom_site_fract_z
    _atom_site_U_iso_or_equiv
    _atom_site_adp_type
    _atom_site_calc_flag
    _atom_site_refinement_flags
    _atom_site_occupancy
    _atom_site_disorder_assembly
    _atom_site_disorder_group
    C C1 0.9115(3) 0.1716(2) 0.24029(15) 0.0472(8) Uani d . 1 . .
    H H1D 0.8758 0.2243 0.2199 0.057 Uiso calc R 1 . .
    H H1E 0.8778 0.1289 0.2065 0.057 Uiso calc R 1 . .
    C C2 1.0658(4) 0.8169(2) 0.43343(16) 0.0412(7) Uani d . 1 . .
    H H2D 1.0988 0.8492 0.4747 0.049 Uiso calc R 1 . .
    H H2E 1.1129 0.7626 0.4416 0.049 Uiso calc R 1 . .
    C C3 0.8881(4) 0.80844(18) 0.41979(16) 0.0415(7) Uani d . 1 . .
    H H3D 0.8539 0.7849 0.3747 0.050 Uiso calc R 1 . .
    H H3E 0.8592 0.7700 0.4526 0.050 Uiso calc R 1 . .
    Cl Cl1 0.30378(10) 0.45106(5) 0.26597(4) 0.04654(19) Uani d . 1 . .
    Cl Cl2 1.16812(9) 0.58195(6) 0.42064(4) 0.04530(19) Uani d . 1 . .
    Cl Cl3 0.57256(8) 0.54598(5) 0.41952(3) 0.03576(16) Uani d . 1 . .
    Cl Cl4 0.5000 0.23483(7) 0.2500 0.0401(2) Uani d S 1 . .
    Cl Cl5 0.47720(9) 0.79063(5) 0.40942(4) 0.04283(18) Uani d . 1 . .
    I I1 0.0000 0.450435(17) 0.2500 0.03375(8) Uani d S 1 . .
    I I2 0.88263(2) 0.564990(11) 0.418170(9) 0.02956(7) Uani d . 1 . .
    N N1 0.8379(3) 0.15711(16) 0.29954(12) 0.0395(6) Uani d . 1 . .
    H H1A 0.8485 0.1042 0.3114 0.059 Uiso calc R 1 . .
    H H1B 0.7351 0.1700 0.2890 0.059 Uiso calc R 1 . .
    H H1C 0.8855 0.1883 0.3342 0.059 Uiso calc R 1 . .
    N N2 1.1282(3) 0.85669(15) 0.37681(12) 0.0384(6) Uani d . 1 . .
    H H2A 1.0820 0.8342 0.3372 0.058 Uiso calc R 1 . .
    H H2B 1.2330 0.8492 0.3832 0.058 Uiso calc R 1 . .
    H H2C 1.1069 0.9104 0.3762 0.058 Uiso calc R 1 . .
    N N3 0.8007(3) 0.88669(15) 0.42352(12) 0.0382(6) Uani d . 1 . .
    H H3A 0.8401 0.9123 0.4626 0.057 Uiso calc R 1 . .
    H H3B 0.6981 0.8759 0.4216 0.057 Uiso calc R 1 . .
    H H3C 0.8115 0.9189 0.3886 0.057 Uiso calc R 1 . .
loop_
    _atom_site_aniso_label
    _atom_site_aniso_U_11
    _atom_site_aniso_U_22
    _atom_site_aniso_U_33
    _atom_site_aniso_U_12
    _atom_site_aniso_U_13
    _atom_site_aniso_U_23
    C1 0.0272(16) 0.084(3) 0.0303(15) -0.0052(16) 0.0042(13) 0.0027(16)
    C2 0.0345(17) 0.0478(18) 0.0391(16) 0.0067(13) 0.0013(13) 0.0026(14)
    C3 0.0399(18) 0.0322(16) 0.0529(19) -0.0026(12) 0.0100(15) 0.0020(14)
    Cl1 0.0356(4) 0.0628(5) 0.0405(4) 0.0103(4) 0.0056(3) 0.0010(4)
    Cl2 0.0291(4) 0.0586(5) 0.0487(4) -0.0054(3) 0.0089(3) 0.0000(4)
    Cl3 0.0263(3) 0.0409(4) 0.0391(4) 0.0016(3) 0.0038(3) -0.0005(3)
    Cl4 0.0340(5) 0.0407(6) 0.0420(6) 0.000 -0.0016(4) 0.000
    Cl5 0.0300(4) 0.0488(4) 0.0488(4) -0.0043(3) 0.0055(3) -0.0040(3)
    I1 0.03698(16) 0.03827(15) 0.02565(13) 0.000 0.00517(11) 0.000
    I2 0.02793(11) 0.03197(11) 0.02788(10) 0.00081(7) 0.00317(7) -0.00044(7)
    N1 0.0337(13) 0.0450(15) 0.0410(14) 0.0042(11) 0.0099(11) 0.0038(11)
    N2 0.0295(13) 0.0401(14) 0.0463(14) 0.0023(10) 0.0090(11) -0.0025(11)
    N3 0.0310(13) 0.0435(14) 0.0413(14) -0.0039(11) 0.0103(11) -0.0044(11)
_geom_special_details
;
All e.s.d.'s (except the e.s.d. in the dihedral angle between two l.s. planes)
are estimated using the full covariance matrix. The cell e.s.d.'s are taken
into account individually in the estimation of e.s.d.'s in distances, angles
and torsion angles; correlations between e.s.d.'s in cell parameters are only
used when they are defined by crystal symmetry. An approximate (isotropic)
treatment of cell e.s.d.'s is used for estimating e.s.d.'s involving l.s.
planes.
;
loop_
    _geom_bond_atom_site_label_1
    _geom_bond_atom_site_label_2
    _geom_bond_site_symmetry_2
    _geom_bond_distance
    _geom_bond_publ_flag
    C1 N1 . 1.463(4) ?
    C1 C1 2_755 1.491(6) ?
    C1 H1D . 0.9700 ?
    C1 H1E . 0.9700 ?
    C2 N2 . 1.488(4) ?
    C2 C3 . 1.499(4) ?
    C2 H2D . 0.9700 ?
    C2 H2E . 0.9700 ?
    C3 N3 . 1.483(4) ?
    C3 H3D . 0.9700 ?
    C3 H3E . 0.9700 ?
    Cl1 I1 . 2.5595(10) ?
    Cl2 I2 . 2.4518(10) ?
    Cl3 I2 . 2.6790(9) ?
    I1 Cl1 2 2.5595(10) ?
    N1 H1A . 0.8900 ?
    N1 H1B . 0.8900 ?
    N1 H1C . 0.8900 ?
    N2 H2A . 0.8900 ?
    N2 H2B . 0.8900 ?
    N2 H2C . 0.8900 ?
    N3 H3A . 0.8900 ?
    N3 H3B . 0.8900 ?
    N3 H3C . 0.8900 ?
loop_
    _geom_angle_atom_site_label_1
    _geom_angle_atom_site_label_2
    _geom_angle_atom_site_label_3
    _geom_angle_site_symmetry_1
    _geom_angle_site_symmetry_3
    _geom_angle
    _geom_angle_publ_flag
    N1 C1 C1 . 2_755 111.4(3) ?
    N1 C1 H1D . . 109.3 ?
    C1 C1 H1D 2_755 . 109.3 ?
    N1 C1 H1E . . 109.3 ?
    C1 C1 H1E 2_755 . 109.3 ?
    H1D C1 H1E . . 108.0 ?
    N2 C2 C3 . . 113.8(3) ?
    N2 C2 H2D . . 108.8 ?
    C3 C2 H2D . . 108.8 ?
    N2 C2 H2E . . 108.8 ?
    C3 C2 H2E . . 108.8 ?
    H2D C2 H2E . . 107.7 ?
    N3 C3 C2 . . 114.7(3) ?
    N3 C3 H3D . . 108.6 ?
    C2 C3 H3D . . 108.6 ?
    N3 C3 H3E . . 108.6 ?
    C2 C3 H3E . . 108.6 ?
    H3D C3 H3E . . 107.6 ?
    Cl1 I1 Cl1 . 2 179.55(4) ?
    Cl2 I2 Cl3 . . 178.30(3) ?
    C1 N1 H1A . . 109.5 ?
    C1 N1 H1B . . 109.5 ?
    H1A N1 H1B . . 109.5 ?
    C1 N1 H1C . . 109.5 ?
    H1A N1 H1C . . 109.5 ?
    H1B N1 H1C . . 109.5 ?
    C2 N2 H2A . . 109.5 ?
    C2 N2 H2B . . 109.5 ?
    H2A N2 H2B . . 109.5 ?
    C2 N2 H2C . . 109.5 ?
    H2A N2 H2C . . 109.5 ?
    H2B N2 H2C . . 109.5 ?
    C3 N3 H3A . . 109.5 ?
    C3 N3 H3B . . 109.5 ?
    H3A N3 H3B . . 109.5 ?
    C3 N3 H3C . . 109.5 ?
    H3A N3 H3C . . 109.5 ?
    H3B N3 H3C . . 109.5 ?
loop_
    _geom_hbond_atom_site_label_D
    _geom_hbond_atom_site_label_H
    _geom_hbond_atom_site_label_A
    _geom_hbond_site_symmetry_A
    _geom_hbond_distance_DH
    _geom_hbond_distance_HA
    _geom_hbond_distance_DA
    _geom_hbond_angle_DHA
    N1 H1A Cl1 3_545 0.89 2.65 3.410(3) 144.3
    N1 H1A Cl3 3_545 0.89 2.76 3.341(3) 123.9
    N1 H1B Cl4 . 0.89 2.27 3.136(2) 163.9
    N1 H1C Cl5 3_545 0.89 2.27 3.148(3) 167.5
    N2 H2A Cl4 3 0.89 2.38 3.232(3) 161.0
    N2 H2B Cl5 1_655 0.89 2.26 3.123(3) 162.0
    N2 H2C Cl3 3 0.89 2.40 3.246(3) 158.5
    N3 H3A Cl3 7_666 0.89 2.42 3.297(2) 167.0
    N3 H3B Cl5 . 0.89 2.32 3.144(3) 154.4
    N3 H3C Cl1 3 0.89 2.49 3.319(2) 154.8
data_global
_journal_date_recd_electronic     2009-08-13
_journal_date_accepted     2009-09-25
_journal_name_full     'Acta Crystallographica, Section E'
_journal_year     2009
_journal_volume     65
_journal_issue     11
_journal_page_first     o2625
_journal_page_last     o2625
_journal_paper_category     QO
_journal_coeditor_code     XU2588
_publ_contact_author_name     'Li-Zhuang Chen'
_publ_contact_author_address
;
School of Material Science and Engineering,
Jiangsu University of Science and Technology, Zhenjiang 212003
P. R. China
;
_publ_contact_author_email     'clz1977@sina.com'
_publ_contact_author_fax     '+86-511-84401183'
_publ_contact_author_phone     '+86-511-84401183'
_publ_section_title
;
Ethylenediammonium dichloroiodide chloride
;
loop_
    _publ_author_name
    _publ_author_address
    'Chen, Li-Zhuang'
;
School of Material Science and Engineering,
Jiangsu University of Science and Technology,
Zhenjiang 212003,
People's Republic of China
;
