# Supplementary material for: Ethyl­enediammonium dichloro­iodide chloride
Source: Acta Crystallogr Sect E Struct Rep Online. 2009 Oct 3;65(Pt 11):o2625. doi: 10.1107/S1600536809039038 (PMC2970981; doi:10.1107/S1600536809039038)
Supplement: Supplementary file 2 [file e-65-o2625-Isup2.hkl]

# 
# h,k,l, Fc-squared, Fo-squared, sigma(Fo-squared) and status flag 
# 
data_I
_shelx_title ' shelxl in C2/c' 
_shelx_refln_list_code          4 
_shelx_F_calc_maximum      671.03 
_exptl_crystal_F_000      1680.00 
_reflns_d_resolution_high  0.7693 
 
loop_ 
 _symmetry_equiv_pos_as_xyz 
 'x, y, z' 
 '-x, y, -z+1/2' 
 'x+1/2, y+1/2, z' 
 '-x+1/2, y+1/2, -z+1/2' 
 '-x, -y, -z' 
 'x, -y, z-1/2' 
 '-x+1/2, -y+1/2, -z' 
 'x+1/2, -y+1/2, z-1/2' 
 
_cell_length_a     8.5654 
_cell_length_b    16.2186 
_cell_length_c    19.9631 
_cell_angle_alpha  90.000 
_cell_angle_beta  101.164 
_cell_angle_gamma  90.000 
 
_shelx_F_squared_multiplier     1.000 
 
loop_ 
 _refln_index_h 
 _refln_index_k 
 _refln_index_l 
 _refln_F_squared_calc 
 _refln_F_squared_meas 
 _refln_F_squared_sigma 
 _refln_observed_status 
   2   0   0    75836.65    76936.82    850.72 o 
   4   0   0    28370.29    28656.46    344.08 o 
   6   0   0    12644.97    12349.33    279.81 o 
   8   0   0    17631.80    18606.90    752.69 o 
  10   0   0    10234.02    10274.15    517.35 o 
   1   1   0    79012.95    71824.51    422.63 o 
   3   1   0     2503.67     2345.48     57.25 o 
   5   1   0     1996.83     1980.11     82.15 o 
   7   1   0    54980.15    56064.06    634.11 o 
   9   1   0    17165.80    17420.29    294.40 o 
   0   2   0   158416.33   157221.14   1151.20 o 
   2   2   0     2066.67     2147.02     48.96 o 
   4   2   0    21208.72    20249.31    265.54 o 
   6   2   0        2.82      119.48     46.55 o 
   8   2   0     1711.31     1715.40    101.13 o 
  10   2   0     2496.74     2513.47    216.53 o 
   1   3   0    38143.96    34980.35    322.26 o 
   3   3   0     8950.82     9169.42    105.94 o 
   5   3   0     6688.86     6490.73    129.26 o 
   7   3   0     7658.40     7787.75    165.64 o 
   9   3   0     4105.55     3909.53    154.79 o 
   0   4   0      657.75     1208.33     40.48 o 
   2   4   0    43274.28    42436.20    249.59 o 
   4   4   0    23500.74    23402.68    282.57 o 
   6   4   0      863.67      865.41     73.90 o 
   8   4   0      456.17      483.43     56.87 o 
  10   4   0      634.89      675.83    125.57 o 
   1   5   0     9991.31    10049.34     86.94 o 
   3   5   0    43828.29    44111.30    263.86 o 
   5   5   0    23901.75    24058.99    287.98 o 
   7   5   0      123.53      214.77     47.73 o 
   9   5   0       11.30       64.28     35.63 o 
   0   6   0   128798.22   135589.08   1098.65 o 
   2   6   0      837.15      791.16     36.71 o 
   4   6   0    10396.80    10129.95    139.82 o 
   6   6   0     2691.48     2473.47    124.07 o 
   8   6   0     7719.17     7348.12    180.52 o 
  10   6   0     2158.13     1753.29    383.33 o 
   1   7   0   150767.38   156481.17    985.33 o 
   3   7   0     3486.50     3431.92     74.11 o 
   5   7   0     1886.58     1951.45     88.76 o 
   7   7   0    29523.60    29993.10    517.74 o 
   9   7   0    10014.10     9665.70    375.53 o 
   2   8   0    16553.61    16739.69    202.86 o 
   4   8   0    21048.31    20862.59    269.67 o 
   6   8   0       75.77      166.79     38.12 o 
   8   8   0     7851.27     7710.88    206.28 o 
  10   8   0     3058.34     2530.42    863.16 o 
   1   9   0    12215.36    11901.66    149.90 o 
   3   9   0     2371.02     2172.88     65.03 o 
   5   9   0     5634.79     5422.64    129.48 o 
   7   9   0    13012.82    12486.25    272.11 o 
   9   9   0     9679.08     9096.24    624.89 o 
   0  10   0    88197.46    93630.53   5934.96 o 
   2  10   0     7989.63     8003.17    112.44 o 
   4  10   0     1779.70     1840.59     86.43 o 
   6  10   0       78.80      180.28     42.68 o 
   8  10   0     3958.17     3902.93    223.06 o 
   1  11   0     9600.32     9575.04    166.54 o 
   3  11   0    21345.78    21111.98    342.69 o 
   5  11   0     1334.66     1300.26     98.05 o 
   7  11   0     8318.68     8443.16    250.48 o 
   9  11   0     5865.72     5908.51    647.18 o 
   0  12   0     9409.62     9136.07    426.18 o 
   2  12   0    11423.50    11251.02    244.18 o 
   4  12   0    13693.70    14140.69    293.10 o 
   6  12   0      602.07      738.19     83.87 o 
   8  12   0        5.17       55.02     46.87 o 
   1  13   0     7684.53     7648.88    176.52 o 
   3  13   0    11919.22    11909.47    332.28 o 
   5  13   0     4856.86     4829.92    179.22 o 
   7  13   0      440.98      439.77     88.97 o 
   0  14   0    10858.71    10628.85    390.37 o 
   2  14   0       31.63       59.98     52.32 o 
   4  14   0    11913.52    12661.21    340.92 o 
   6  14   0        9.90       89.00     73.19 o 
   8  14   0     4535.35     4311.10    422.66 o 
   1  15   0    11965.38    12673.97    558.69 o 
   3  15   0     6074.88     5962.76    203.76 o 
   5  15   0     7092.66     6786.68    315.88 o 
   7  15   0      282.49      331.32     77.17 o 
   0  16   0    13649.60    13855.20    556.54 o 
   2  16   0      202.59      206.23     61.22 o 
   4  16   0     7384.47     7444.85    302.87 o 
   6  16   0     1023.51      915.05    110.44 o 
   1  17   0     4590.58     4466.62    182.72 o 
   3  17   0      235.31      241.88     47.84 o 
   5  17   0     2201.15     2180.78    186.47 o 
   0  18   0     7008.60     6949.48    432.29 o 
   2  18   0     1321.33     1247.00    106.89 o 
   4  18   0       16.21       62.79     48.77 o 
   1  19   0      781.81      818.21    104.32 o 
   3  19   0     2102.45     2222.08    186.56 o 
   0  20   0      879.15      718.20    136.15 o 
   2  20   0      979.92      967.43    138.27 o 
  -9   1   1     1674.79     1707.82    150.63 o 
  -7   1   1    10141.03    10078.31    214.04 o 
  -5   1   1      107.61      184.65     30.85 o 
  -3   1   1    30050.35    29227.45    293.13 o 
  -1   1   1     2320.40     2182.69     61.37 o 
   1   1   1     3606.87     3215.14     71.86 o 
   3   1   1     6097.85     7387.60    122.37 o 
   5   1   1     7021.53     6727.79    128.12 o 
   7   1   1     9310.43     9130.25    209.60 o 
   9   1   1        3.42       21.29     38.64 o 
 -10   2   1     8411.59     8350.54    333.16 o 
  -8   2   1     3092.77     3237.03    130.54 o 
  -6   2   1     8115.19     8180.07    164.78 o 
  -4   2   1    80678.85    82970.12    635.66 o 
  -2   2   1    31671.62    29333.93    172.59 o 
   0   2   1      135.92      184.08     23.27 o 
   2   2   1     3398.37     3028.52     58.25 o 
   4   2   1    23244.54    23220.21    218.46 o 
   6   2   1    56331.82    56181.63    584.76 o 
   8   2   1     1979.23     2035.73    125.91 o 
  10   2   1     2040.17     1755.11    225.29 o 
  -9   3   1      419.23      274.85     60.04 o 
  -7   3   1     7490.02     7345.07    150.81 o 
  -5   3   1    14691.96    14566.78    201.33 o 
  -3   3   1   339568.81   321616.75   1291.03 o 
  -1   3   1    40001.75    39275.64    215.93 o 
   1   3   1    31009.19    29559.10    604.31 o 
   3   3   1     5662.50     5702.59     94.09 o 
   5   3   1     9306.65     9345.75    133.93 o 
   7   3   1    23193.71    22760.78    316.15 o 
   9   3   1      578.19      585.09     67.31 o 
 -10   4   1    26275.60    27443.37   1069.15 o 
  -8   4   1     2120.88     1971.34    135.22 o 
  -6   4   1     1822.79     1809.44     92.85 o 
  -4   4   1   108883.33   108382.98    694.40 o 
  -2   4   1    29796.79    28631.08    204.09 o 
   0   4   1        3.02      192.94     23.93 o 
   2   4   1    16595.32    16406.72    150.56 o 
   4   4   1    35680.25    36212.64    397.64 o 
   6   4   1    82877.04    85043.64    851.53 o 
   8   4   1      166.93      139.99     49.39 o 
  10   4   1     6632.62     6828.26    311.14 o 
  -9   5   1        3.82       57.72     45.06 o 
  -7   5   1    11394.96    11945.95    256.27 o 
  -5   5   1     1460.38     1518.38     75.22 o 
  -3   5   1   294606.00   285867.63   1500.26 o 
  -1   5   1    48160.81    48712.79    498.87 o 
   1   5   1    34089.43    34639.19    343.30 o 
   3   5   1      832.03      840.43     48.41 o 
   5   5   1    16040.22    16185.14    214.54 o 
   7   5   1    24704.18    25007.88    404.77 o 
   9   5   1      183.22      171.90     58.36 o 
 -10   6   1     4513.51     4206.80    317.13 o 
  -8   6   1     1177.18     1219.31     96.49 o 
  -6   6   1      230.98      389.03     52.96 o 
  -4   6   1    23831.32    23178.12    254.68 o 
  -2   6   1    19277.50    18755.68    145.51 o 
   0   6   1     9860.67    10399.63    161.27 o 
   2   6   1      283.15      286.79     37.25 o 
   4   6   1    64254.65    62815.34    573.53 o 
   6   6   1    59602.42    60958.57    886.67 o 
   8   6   1     1275.26     1503.34    112.87 o 
  10   6   1      112.20      158.61     88.18 o 
  -9   7   1       90.28      252.82     73.32 o 
  -7   7   1      388.54      470.38     61.31 o 
  -5   7   1     2510.21     2347.69    105.52 o 
  -3   7   1    70977.45    70732.54    491.72 o 
  -1   7   1    50289.16    52846.83    530.66 o 
   1   7   1     6633.92     6609.66    133.27 o 
   3   7   1     4489.57     4034.60    108.48 o 
   5   7   1    10874.64    11119.22    180.03 o 
   7   7   1     8590.70     8892.66    209.00 o 
   9   7   1      431.33      370.53     57.60 o 
 -10   8   1     1551.55     1248.73    351.30 o 
  -8   8   1     6943.70     6583.75    178.25 o 
  -6   8   1     9355.00     9688.47    189.49 o 
  -4   8   1      168.46      296.83     42.54 o 
  -2   8   1     2548.45     2572.45     66.93 o 
   0   8   1     9814.00     9819.54    226.35 o 
   2   8   1       18.39       68.97     46.43 o 
   4   8   1    10014.32     9832.19    155.11 o 
   6   8   1     2681.92     2577.24    106.15 o 
   8   8   1      191.66      180.09     47.69 o 
  10   8   1      323.85      457.95    185.09 o 
  -9   9   1       46.60       65.51     59.86 o 
  -7   9   1    13022.57    13098.85    249.30 o 
  -5   9   1      286.93      312.48     45.42 o 
  -3   9   1     7857.14     7873.27    130.90 o 
  -1   9   1     1321.44     1357.20     61.42 o 
   1   9   1     8879.24     9211.00    117.17 o 
   3   9   1      217.10      461.76     49.79 o 
   5   9   1     9200.02     8702.16    171.28 o 
   7   9   1     6792.76     6508.20    209.85 o 
   9   9   1      635.09      616.48    107.73 o 
  -8  10   1     3540.28     3378.75    215.55 o 
  -6  10   1     5170.40     5092.76    172.65 o 
  -4  10   1    25632.87    25439.07    434.59 o 
  -2  10   1    24892.63    25492.27    310.35 o 
   0  10   1    14767.42    15063.94    321.85 o 
   2  10   1    13865.54    13525.97    232.79 o 
   4  10   1      425.00      564.22     88.37 o 
   6  10   1     4127.18     3844.35    149.72 o 
   8  10   1       73.52       61.27     54.37 o 
  -9  11   1       17.95       40.88    112.48 o 
  -7  11   1     9613.09     9376.27    279.26 o 
  -5  11   1      473.98      398.29     48.03 o 
  -3  11   1    34715.38    34948.77    480.85 o 
  -1  11   1        8.66       89.61     34.41 o 
   1  11   1    23365.68    23740.99    434.49 o 
   3  11   1     7822.97     7381.87    217.61 o 
   5  11   1     5482.41     5237.95    166.57 o 
   7  11   1     3179.00     3084.44    236.66 o 
   9  11   1     5229.18     5638.74    669.79 o 
  -8  12   1     2206.24     2009.10    282.19 o 
  -6  12   1     5689.89     5447.24    197.23 o 
  -4  12   1    11697.58    11331.39    249.87 o 
  -2  12   1    26544.56    27672.70    348.78 o 
   0  12   1     3417.10     3473.78    123.35 o 
   2  12   1    22081.46    21855.16    357.21 o 
   4  12   1     8359.01     7954.30    209.58 o 
   6  12   1    20456.76    20895.34    436.62 o 
   8  12   1       16.07       70.70     59.88 o 
  -7  13   1     1725.44     1739.71    152.89 o 
  -5  13   1     1011.74     1094.25    108.50 o 
  -3  13   1    50571.63    52523.95    637.52 o 
  -1  13   1    16708.64    17109.16    289.36 o 
   1  13   1     3527.54     3525.26    142.17 o 
   3  13   1     1132.38     1081.43     86.32 o 
   5  13   1    17944.29    18033.91    396.38 o 
   7  13   1     8136.46     8270.60    476.29 o 
  -8  14   1      101.77      130.80     88.61 o 
  -6  14   1      659.20      752.53    106.53 o 
  -4  14   1     5721.23     5544.55    188.87 o 
  -2  14   1     9404.42     9478.19    241.38 o 
   0  14   1     7353.56     7160.74    206.06 o 
   2  14   1        4.54       -3.46     53.16 o 
   4  14   1    14574.67    14679.15    309.50 o 
   6  14   1    17675.91    18034.05    386.07 o 
   8  14   1       64.45      150.96     43.65 o 
  -7  15   1     1182.51      928.78    153.18 o 
  -5  15   1       86.99      179.21     50.25 o 
  -3  15   1     9835.56     9283.31    265.95 o 
  -1  15   1    10931.06    11181.71    379.87 o 
   1  15   1      104.74      100.18     48.61 o 
   3  15   1      488.27      518.05     71.54 o 
   5  15   1      576.58      637.32     91.24 o 
   7  15   1      370.59      237.51     77.47 o 
  -6  16   1     2864.72     2824.05    206.87 o 
  -4  16   1        0.69       54.17     45.31 o 
  -2  16   1      837.12      872.71     99.82 o 
   0  16   1     2396.06     2553.51    186.69 o 
   2  16   1      919.93      917.53     92.61 o 
   4  16   1     1639.33     1455.42    133.83 o 
   6  16   1      327.95      333.63     52.91 o 
  -5  17   1      495.47      425.93     70.41 o 
  -3  17   1       37.11       55.49     38.89 o 
  -1  17   1     3568.76     3715.25    162.52 o 
   1  17   1    10294.67    10847.18    336.56 o 
   3  17   1     2645.11     2501.10    140.84 o 
   5  17   1     1328.77     1240.86    135.43 o 
  -4  18   1     1098.80     1220.60    144.24 o 
  -2  18   1     2064.59     2253.89    144.37 o 
   0  18   1     6775.91     7531.98    363.21 o 
   2  18   1    13686.76    13830.85    455.86 o 
   4  18   1     1726.72     1491.87    134.76 o 
  -3  19   1     1748.57     1506.05    198.72 o 
  -1  19   1       25.79      102.15     73.24 o 
   1  19   1     8723.46     8936.49    370.45 o 
   3  19   1     1758.97     1908.54    193.65 o 
  -2  20   1     5200.80     5364.45    218.12 o 
   0  20   1      527.31      560.11     96.62 o 
   2  20   1     3184.34     3237.35    244.03 o 
 -10   0   2     6485.49     6476.46    350.44 o 
  -8   0   2     1190.84     1174.27    105.01 o 
  -6   0   2    83991.18    84465.60   1663.45 o 
  -4   0   2    94623.75    96825.13   1105.30 o 
  -2   0   2    14099.68    13155.01    128.16 o 
   2   0   2    78126.94    72065.56    493.53 o 
   4   0   2    99586.13    98274.88   1516.27 o 
   6   0   2      603.46      622.13     92.83 o 
   8   0   2      442.58      345.01     52.58 o 
 -11   1   2      745.97      731.41    106.64 o 
  -9   1   2      883.45      768.14    109.46 o 
  -7   1   2    34017.53    35234.11    474.38 o 
  -5   1   2    13994.77    14238.21    173.03 o 
  -3   1   2     1200.19     1200.03     64.81 o 
  -1   1   2    10003.72     9924.31     67.73 o 
   1   1   2    22146.26    23509.71    302.52 o 
   3   1   2   450286.22   423430.56   1523.34 o 
   5   1   2    11919.21    11727.46    176.06 o 
   7   1   2    16587.59    17001.03    258.40 o 
   9   1   2      689.35      580.40     78.29 o 
 -10   2   2      938.50      973.66    121.73 o 
  -8   2   2     2491.85     2511.03    111.48 o 
  -6   2   2    61763.72    61654.89    636.16 o 
  -4   2   2    62840.47    62943.55    470.10 o 
  -2   2   2     1408.39     1488.58     69.15 o 
   0   2   2       13.40       58.36     13.88 o 
   2   2   2    19510.64    17939.33    156.77 o 
   4   2   2    34041.37    34637.56    283.78 o 
   6   2   2     1500.26     1637.22    190.34 o 
   8   2   2     4316.08     4305.58    155.55 o 
  10   2   2     5208.76     4580.94    488.06 o 
  -9   3   2      309.96      359.35     85.04 o 
  -7   3   2    10182.02    10103.48    261.60 o 
  -5   3   2     9724.53    10090.94    166.28 o 
  -3   3   2     8789.11     8900.38    114.53 o 
  -1   3   2      100.04      257.53     41.24 o 
   1   3   2    36112.69    37063.91    268.52 o 
   3   3   2    49628.59    47322.29    271.81 o 
   5   3   2       27.25       37.01     27.59 o 
   7   3   2      644.27      839.62     86.41 o 
   9   3   2      412.85      376.10     57.09 o 
 -10   4   2      218.86      265.65    100.64 o 
  -8   4   2      155.95      151.64     42.59 o 
  -6   4   2     5240.49     5304.42    120.13 o 
  -4   4   2     5667.06     5692.47     99.80 o 
  -2   4   2       13.24       41.38     26.53 o 
   0   4   2    13518.88    13903.08    132.67 o 
   2   4   2     1411.13     1405.04     54.79 o 
   4   4   2     2476.42     2364.21     69.39 o 
   6   4   2     4340.08     4391.49    130.26 o 
   8   4   2     3049.11     3033.48    168.92 o 
  10   4   2     1463.27     1401.03    198.17 o 
  -9   5   2      299.14      280.78     64.06 o 
  -7   5   2     9731.17     9626.76    193.76 o 
  -5   5   2    12622.73    12570.79    178.51 o 
  -3   5   2      198.30      310.08     62.45 o 
  -1   5   2     5414.96     5665.57     77.71 o 
   1   5   2     4497.28     4787.61    133.22 o 
   3   5   2    16877.84    16572.19    167.92 o 
   5   5   2      266.33      315.42     36.12 o 
   7   5   2    18707.90    19286.71    352.03 o 
   9   5   2      126.13      171.92     60.11 o 
 -10   6   2     3582.45     3115.13    220.75 o 
  -8   6   2     2177.37     2130.77    128.74 o 
  -6   6   2    20041.01    19058.39    293.73 o 
  -4   6   2    12935.63    12815.64    194.50 o 
  -2   6   2     3775.97     3682.94     77.56 o 
   0   6   2    13367.04    12852.48    192.22 o 
   2   6   2    47779.19    47860.54    239.21 o 
   4   6   2    57572.96    56741.66    705.88 o 
   6   6   2     4566.42     4684.72    124.00 o 
   8   6   2     3794.42     4164.57    203.84 o 
  10   6   2     5178.73     3601.60    815.88 o 
  -9   7   2     3097.78     2979.98    206.84 o 
  -7   7   2    10054.19     9609.19    216.18 o 
  -5   7   2     8051.96     7866.45    128.68 o 
  -3   7   2      182.52      290.79     51.48 o 
  -1   7   2    16631.21    17082.00    231.03 o 
   1   7   2     6839.54     7467.02    175.60 o 
   3   7   2   132484.64   130670.10    881.06 o 
   5   7   2     6165.99     5933.03    121.40 o 
   7   7   2     6305.78     6259.16    189.57 o 
   9   7   2      324.51      276.44     72.33 o 
 -10   8   2     5492.37     4547.94   1720.66 o 
  -8   8   2       12.87       64.30     43.97 o 
  -6   8   2    49386.40    48869.77    552.88 o 
  -4   8   2    22057.80    21717.93    267.06 o 
  -2   8   2    36334.77    36828.69    321.25 o 
   0   8   2     3963.55     4061.94     84.93 o 
   2   8   2    31717.38    31981.97    442.41 o 
   4   8   2    42390.33    42211.22    417.43 o 
   6   8   2     4679.14     4523.52    138.54 o 
   8   8   2     2693.43     2659.81    183.78 o 
  -9   9   2      117.43      165.46     81.32 o 
  -7   9   2    17541.67    17293.50    373.12 o 
  -5   9   2    17185.33    16909.06    282.53 o 
  -3   9   2     2649.34     2620.02     72.23 o 
  -1   9   2    13662.75    14033.32    241.33 o 
   1   9   2    24435.89    25126.11    413.73 o 
   3   9   2   125875.00   130701.44    962.99 o 
   5   9   2      757.93      841.91     58.94 o 
   7   9   2     6095.55     6195.46    228.24 o 
   9   9   2      443.36      349.36     70.31 o 
  -8  10   2      423.74      412.91     54.33 o 
  -6  10   2    43950.60    44512.05    790.88 o 
  -4  10   2    45479.02    45980.27    501.74 o 
  -2  10   2       57.36      168.40     43.60 o 
   0  10   2    17177.75    18166.15    312.28 o 
   2  10   2    14389.30    14401.84    232.46 o 
   4  10   2    11507.10    10958.97    215.51 o 
   6  10   2     1524.99     1454.78    128.15 o 
   8  10   2        0.42       94.27     64.02 o 
  -9  11   2       70.06       61.14     95.66 o 
  -7  11   2     3870.94     3596.07    199.99 o 
  -5  11   2     5196.28     5136.49    155.75 o 
  -3  11   2     2396.78     2565.30     93.79 o 
  -1  11   2      745.61      858.13     58.49 o 
   1  11   2    30959.54    32308.42    499.35 o 
   3  11   2    38235.95    37759.65    570.02 o 
   5  11   2     1277.64     1375.70    130.74 o 
   7  11   2     1310.85     1361.82    130.84 o 
   9  11   2      352.99      456.10    147.13 o 
  -8  12   2      205.16      257.44     56.68 o 
  -6  12   2      661.45      792.56     95.52 o 
  -4  12   2     4841.92     4869.61    116.64 o 
  -2  12   2      449.51      498.05     48.70 o 
   0  12   2     5285.99     5323.37    150.80 o 
   2  12   2       40.00      118.75     50.26 o 
   4  12   2      177.90      287.83     51.46 o 
   6  12   2     7946.31     8329.00    341.85 o 
   8  12   2     3072.64     2517.66    208.83 o 
  -7  13   2     1731.06     1634.93    176.02 o 
  -5  13   2     4241.75     4067.57    169.56 o 
  -3  13   2      701.63      749.12     90.68 o 
  -1  13   2    16044.05    16848.36    255.85 o 
   1  13   2     2855.60     2757.80    127.80 o 
   3  13   2     1629.38     1605.67     98.04 o 
   5  13   2      231.62      333.47     70.92 o 
   7  13   2     6239.85     6088.70    283.39 o 
  -8  14   2      670.91      651.07    139.71 o 
  -6  14   2      419.02      358.06     61.06 o 
  -4  14   2     1568.91     1541.98    119.52 o 
  -2  14   2    16666.59    16522.39    336.07 o 
   0  14   2    10653.50    11079.96    251.72 o 
   2  14   2     5149.42     5151.04    226.99 o 
   4  14   2     7392.45     7319.32    212.01 o 
   6  14   2     5057.53     4880.42    303.02 o 
  -7  15   2      793.56      719.71    110.70 o 
  -5  15   2     4975.55     4974.56    181.63 o 
  -3  15   2     4842.56     4797.76    185.09 o 
  -1  15   2    22345.74    23787.28    533.05 o 
   1  15   2       13.07       19.90     50.20 o 
   3  15   2     7565.39     7178.09    199.50 o 
   5  15   2      340.61      429.76     84.84 o 
   7  15   2     4517.69     4570.88    257.57 o 
  -6  16   2     9039.23     8466.10    322.68 o 
  -4  16   2     3985.29     3619.88    157.37 o 
  -2  16   2     8281.61     8148.74    225.43 o 
   0  16   2     1909.14     2022.48    127.49 o 
   2  16   2    12288.17    12381.38    279.28 o 
   4  16   2     5988.01     5539.40    395.17 o 
   6  16   2     2376.02     2065.09    251.34 o 
  -5  17   2     9525.13     9630.81    366.65 o 
  -3  17   2       49.76       54.65     52.95 o 
  -1  17   2      960.63      910.70     98.59 o 
   1  17   2     4628.35     5143.12    223.04 o 
   3  17   2    11806.22    11506.66    402.49 o 
   5  17   2      326.08      452.21    100.88 o 
  -4  18   2     3426.05     2996.99    166.34 o 
  -2  18   2      706.21      749.04     98.66 o 
   0  18   2      558.51      430.58     83.89 o 
   2  18   2     3815.70     3644.94    320.29 o 
   4  18   2      645.85      565.98     89.54 o 
  -3  19   2       16.13       55.75     53.91 o 
  -1  19   2        7.71       23.36     55.27 o 
   1  19   2      859.84      756.42    110.22 o 
   3  19   2     1785.70     1474.88    170.18 o 
  -2  20   2     1091.91      880.32    103.58 o 
   0  20   2     1747.05     1711.55    187.45 o 
   2  20   2       44.31       92.76     98.71 o 
 -11   1   3       21.06       82.56     65.96 o 
  -9   1   3      253.54      495.86    194.29 o 
  -7   1   3     1096.14     1222.26     84.39 o 
  -5   1   3    15043.86    14844.93    171.06 o 
  -3   1   3    73110.91    72533.85    433.93 o 
  -1   1   3     9059.60     7863.66     56.51 o 
   1   1   3    31314.86    30324.51    220.07 o 
   3   1   3    48441.42    47555.35    594.10 o 
   5   1   3    21371.94    20944.56    251.86 o 
   7   1   3      980.63     1018.35    117.15 o 
   9   1   3     1319.83     1258.81    103.71 o 
 -10   2   3     1565.05     1523.27    167.60 o 
  -8   2   3     7221.76     7048.74    177.83 o 
  -6   2   3       52.68      104.25     32.11 o 
  -4   2   3    25299.56    24965.63    240.79 o 
  -2   2   3     6862.82     5660.66     73.07 o 
   0   2   3    98110.75   100803.09   1581.81 o 
   2   2   3       18.77      144.03     37.33 o 
   4   2   3    13052.29    12694.55    248.26 o 
   6   2   3     1471.56     1361.50    126.26 o 
   8   2   3     3460.44     3265.89    168.63 o 
  10   2   3     1657.00     1467.28    201.16 o 
  -9   3   3    16971.54    17475.28    388.58 o 
  -7   3   3    62163.52    64084.77    699.87 o 
  -5   3   3      242.66      221.18     37.29 o 
  -3   3   3     3077.98     3105.20     71.75 o 
  -1   3   3   220274.00   222820.34   4911.35 o 
   1   3   3   214812.17   220851.58    973.81 o 
   3   3   3        3.64       96.13     61.37 o 
   5   3   3       34.79      132.73     28.86 o 
   7   3   3    40724.06    41746.54    628.64 o 
   9   3   3    17033.74    17467.93    476.42 o 
 -10   4   3     6649.49     6541.56    353.32 o 
  -8   4   3    16542.06    17677.76    401.06 o 
  -6   4   3     4696.69     4572.55    114.36 o 
  -4   4   3    12730.14    12625.21    174.30 o 
  -2   4   3    49074.66    48528.52    456.38 o 
   2   4   3    71201.24    68938.72   1036.55 o 
   4   4   3    29731.86    29144.73    283.29 o 
   6   4   3     2317.09     2204.53    164.93 o 
   8   4   3    12550.13    13415.49    444.49 o 
  10   4   3     6352.07     6136.91    527.36 o 
  -9   5   3    13171.74    13058.78    474.16 o 
  -7   5   3    37631.40    38009.47    906.97 o 
  -5   5   3    11416.93    11142.93    186.40 o 
  -3   5   3     2166.40     1985.93     55.78 o 
  -1   5   3    47985.84    46282.11    302.71 o 
   1   5   3     8329.37     8462.87    136.83 o 
   3   5   3      178.13      248.70     33.90 o 
   5   5   3     3033.59     2792.75    142.39 o 
   7   5   3    23390.83    23111.64    442.01 o 
   9   5   3    11720.27    11704.81    235.59 o 
 -10   6   3     3096.18     2987.30    212.68 o 
  -8   6   3     1789.20     1827.89    115.11 o 
  -6   6   3       33.85       84.52     39.42 o 
  -4   6   3     6571.85     6437.28    110.22 o 
  -2   6   3     1304.04     1331.12     50.85 o 
   0   6   3   167940.41   175679.05   1033.25 o 
   2   6   3     2801.96     2888.31     70.09 o 
   4   6   3    13670.14    13352.83    180.35 o 
   6   6   3       22.65       59.90     44.07 o 
   8   6   3     2053.57     2159.09    149.11 o 
  10   6   3     3478.77     3420.89    381.67 o 
  -9   7   3     6471.02     6437.43    236.33 o 
  -7   7   3    15027.98    14842.52    312.49 o 
  -5   7   3       13.27       47.67     31.42 o 
  -3   7   3    15022.11    14769.56    179.02 o 
  -1   7   3    16313.38    17005.24    270.42 o 
   1   7   3    13972.49    14768.54    217.58 o 
   3   7   3    18356.60    17693.59    201.51 o 
   5   7   3      122.27      126.29     31.93 o 
   7   7   3    11418.39    11787.43    333.39 o 
   9   7   3     8023.04     8144.58    335.45 o 
 -10   8   3     1720.84     1763.59    259.56 o 
  -8   8   3      347.73      407.59     47.08 o 
  -6   8   3     1093.43     1176.73     79.86 o 
  -4   8   3    29676.24    30363.60    330.46 o 
  -2   8   3    31106.35    30855.90    270.66 o 
   0   8   3    20606.91    20035.23    468.52 o 
   2   8   3    19864.48    18862.66    350.71 o 
   4   8   3    23336.93    23443.69    278.69 o 
   6   8   3     2355.12     2410.46    121.04 o 
   8   8   3        3.28       36.51     42.93 o 
  -9   9   3       42.39       77.79    148.90 o 
  -7   9   3       90.86      252.81     47.71 o 
  -5   9   3    11374.47    11449.22    200.67 o 
  -3   9   3    22959.15    22949.21    353.93 o 
  -1   9   3    14013.00    14922.34    196.11 o 
   1   9   3     9080.85     9241.76    247.27 o 
   3   9   3    23247.35    23878.61    450.52 o 
   5   9   3     7259.32     7111.42    161.20 o 
   7   9   3       35.86      139.20     78.04 o 
   9   9   3       28.12       44.49     40.55 o 
  -8  10   3     8677.83     8181.68    312.71 o 
  -6  10   3     1388.94     1281.11     87.29 o 
  -4  10   3    13262.13    13280.19    238.62 o 
  -2  10   3      139.98      122.80     29.93 o 
   0  10   3    57952.20    59219.58   1008.97 o 
   2  10   3      187.09      259.72     42.19 o 
   4  10   3     9135.87     8950.85    196.70 o 
   6  10   3      866.21      903.77    121.99 o 
   8  10   3     5668.15     5372.96    344.19 o 
  -9  11   3     3269.29     2857.93    564.42 o 
  -7  11   3     7535.97     7048.17    231.77 o 
  -5  11   3     6095.74     6059.26    152.26 o 
  -3  11   3     6241.37     6064.98    152.60 o 
  -1  11   3    39621.73    42810.93    425.65 o 
   1  11   3    46403.39    50352.71   1093.36 o 
   3  11   3     4085.62     4252.40    184.41 o 
   5  11   3    10112.77     9848.06    292.96 o 
   7  11   3     5221.12     4780.86    268.20 o 
  -8  12   3     4988.46     4284.14    640.25 o 
  -6  12   3     1393.50     1313.37    116.46 o 
  -4  12   3    13804.58    14130.10    269.93 o 
  -2  12   3     1528.14     1739.14     82.00 o 
   0  12   3    63831.06    68659.30    894.17 o 
   2  12   3      819.83      837.23     69.16 o 
   4  12   3    13852.61    13841.90    293.85 o 
   6  12   3      912.84      878.04    103.05 o 
   8  12   3     3023.85     2828.69    234.71 o 
  -7  13   3     7367.83     7018.89    272.45 o 
  -5  13   3     4166.53     4138.66    150.59 o 
  -3  13   3     1274.33     1257.72     69.13 o 
  -1  13   3     8733.93     8682.91    169.90 o 
   1  13   3     8450.93     8493.68    190.99 o 
   3  13   3       92.37       98.83     45.64 o 
   5  13   3     3652.94     3546.66    248.22 o 
   7  13   3     5446.20     5262.42    326.88 o 
  -8  14   3     2461.48     2014.73    415.98 o 
  -6  14   3       25.00       71.98     49.80 o 
  -4  14   3       95.23      204.11     58.79 o 
  -2  14   3     4393.67     4459.73    139.70 o 
   0  14   3    28739.92    29425.92    503.33 o 
   2  14   3     8127.78     8114.76    375.47 o 
   4  14   3       80.92      149.05     62.98 o 
   6  14   3      102.28      170.68     50.14 o 
  -7  15   3     3298.94     2802.68    238.78 o 
  -5  15   3      796.24      648.84     94.93 o 
  -3  15   3     7703.91     7794.65    201.89 o 
  -1  15   3     4434.37     4164.05    150.26 o 
   1  15   3     2150.21     2090.30    137.29 o 
   3  15   3     6982.07     6860.09    190.88 o 
   5  15   3      994.63     1038.78    118.56 o 
   7  15   3     2223.04     2064.28    205.91 o 
  -6  16   3      265.93      307.46     75.91 o 
  -4  16   3     5034.90     5073.24    177.63 o 
  -2  16   3     3387.29     3267.72    176.18 o 
   0  16   3     2321.83     2206.74    135.39 o 
   2  16   3     4651.40     4790.33    326.26 o 
   4  16   3     3030.10     3135.87    289.05 o 
   6  16   3      154.95      227.15     71.04 o 
  -5  17   3     4735.84     4637.44    343.34 o 
  -3  17   3     5469.05     5772.95    264.11 o 
  -1  17   3     2575.76     2798.38    148.25 o 
   1  17   3     2729.19     2756.73    138.87 o 
   3  17   3     5411.80     5678.61    287.87 o 
   5  17   3     4542.14     4285.04    264.22 o 
  -4  18   3     6769.42     6411.61    291.59 o 
  -2  18   3      679.83      540.35     85.44 o 
   0  18   3     1294.88     1216.07    128.57 o 
   2  18   3      225.31      209.51     78.02 o 
   4  18   3     5944.42     5754.73    465.85 o 
  -3  19   3     2551.21     2525.71    156.78 o 
  -1  19   3     3057.47     3104.85    180.75 o 
   1  19   3     3047.16     3002.67    163.45 o 
   3  19   3     2851.83     3137.31    219.71 o 
  -2  20   3        7.85       92.40     72.67 o 
   0  20   3     2619.50     2402.78    160.02 o 
   2  20   3       55.58       90.52     89.57 o 
 -10   0   4    38264.29    41812.44    742.75 o 
  -8   0   4     2994.21     2851.03    261.44 o 
  -6   0   4     2116.78     2279.27     99.73 o 
  -4   0   4   154437.81   151599.42   1278.02 o 
   0   0   4     1422.92     1266.68     39.28 o 
   2   0   4     3727.19     3533.48    106.40 o 
   4   0   4    41813.97    42671.33    483.56 o 
   6   0   4    84601.30    88450.35   2990.41 o 
   8   0   4      963.76     1101.21    135.05 o 
  10   0   4     6950.50     6582.67    505.50 o 
 -11   1   4     5529.51     5519.37    297.80 o 
  -9   1   4      350.39      396.34     70.66 o 
  -7   1   4     8935.60     9132.64    165.96 o 
  -5   1   4     9045.22     8998.95    152.46 o 
  -3   1   4   349100.50   330490.13   2762.44 o 
  -1   1   4    58671.88    55337.31    349.36 o 
   1   1   4    19963.19    21672.45    137.54 o 
   3   1   4      221.49      292.14     38.38 o 
   5   1   4    13413.38    13182.38    220.34 o 
   7   1   4    25725.17    25948.03    447.81 o 
   9   1   4       87.76      104.49     45.22 o 
 -10   2   4     7192.86     7463.50    249.10 o 
  -8   2   4     1866.53     2027.03    155.48 o 
  -6   2   4     2085.22     2285.52     89.15 o 
  -4   2   4    45250.50    46031.23    363.28 o 
  -2   2   4    18076.26    16973.67    116.02 o 
   0   2   4     2786.12     2923.15     62.28 o 
   2   2   4      217.78      290.80     22.13 o 
   4   2   4    37098.66    37340.74    378.13 o 
   6   2   4    62115.04    63544.30    765.42 o 
   8   2   4     1249.43     1210.27    104.88 o 
  10   2   4     1186.83     1047.86    209.49 o 
 -11   3   4     1134.69      995.82    167.68 o 
  -9   3   4      701.12      708.24     89.91 o 
  -7   3   4     1993.94     2128.76    170.07 o 
  -5   3   4     1161.86     1152.46     64.49 o 
  -3   3   4    81171.25    79624.48    354.59 o 
  -1   3   4    38462.98    39210.05    370.92 o 
   1   3   4       92.69      114.17     15.78 o 
   3   3   4    11042.15    10471.22    179.91 o 
   5   3   4     7712.33     7754.09    140.38 o 
   7   3   4     7641.50     7593.55    240.51 o 
   9   3   4      464.92      456.92     81.21 o 
 -10   4   4      786.93      940.75    126.43 o 
  -8   4   4     5716.23     5842.92    246.01 o 
  -6   4   4     3864.12     3967.90    118.77 o 
  -4   4   4       37.35      159.36     29.41 o 
  -2   4   4       81.74      187.06     43.16 o 
   0   4   4    19290.48    18409.20    262.76 o 
   2   4   4      225.62      255.79     26.23 o 
   4   4   4     2751.63     2649.45     83.97 o 
   6   4   4     3789.20     3559.14    114.96 o 
   8   4   4      112.47      126.86     45.49 o 
  10   4   4      288.12      274.76    105.69 o 
  -9   5   4       69.96      265.78     79.57 o 
  -7   5   4    20157.03    19562.08    724.60 o 
  -5   5   4        4.95       97.15     46.05 o 
  -3   5   4    20336.14    19868.00    191.54 o 
  -1   5   4     1912.81     1709.84     81.22 o 
   1   5   4       90.41      174.95     16.83 o 
   3   5   4       38.66      217.11     37.68 o 
   5   5   4     7425.77     6981.36    132.56 o 
   7   5   4     9031.72     8838.35    283.66 o 
   9   5   4      357.59      422.63     77.40 o 
 -10   6   4     4983.38     4872.77    346.41 o 
  -8   6   4     1913.62     2042.19    155.92 o 
  -6   6   4     3973.73     4069.60    109.67 o 
  -4   6   4    42986.21    43000.90    403.11 o 
  -2   6   4    41997.74    41785.59    270.05 o 
   0   6   4     3267.56     3106.53     80.12 o 
   2   6   4     7626.94     7423.34    172.42 o 
   4   6   4     7514.35     7288.47    194.16 o 
   6   6   4    21943.67    22178.44    366.23 o 
   8   6   4     1302.57     1293.85     96.36 o 
  -9   7   4      171.50      176.87     47.20 o 
  -7   7   4    11986.80    11990.92    274.11 o 
  -5   7   4     6579.62     6298.46    120.34 o 
  -3   7   4   133562.55   132604.19    849.17 o 
  -1   7   4     5551.49     5486.83     99.73 o 
   1   7   4    28540.80    30164.30   1079.48 o 
   3   7   4      666.21      644.57     43.45 o 
   5   7   4     6717.69     6588.68    224.20 o 
   7   7   4     9840.64     9733.94    308.78 o 
   9   7   4     1992.20     2106.42    181.20 o 
 -10   8   4    11384.88    11115.00    434.31 o 
  -8   8   4     2382.16     2561.41    168.34 o 
  -6   8   4     8864.32     8794.59    187.37 o 
  -4   8   4    42501.10    42763.67    431.62 o 
  -2   8   4    22831.16    22977.14    229.23 o 
   0   8   4     1362.05     1283.82     57.08 o 
   2   8   4    20570.73    21641.16    504.27 o 
   4   8   4     8812.63     8269.77    150.20 o 
   6   8   4    43650.31    43137.11   1143.31 o 
   8   8   4        1.19       57.70     63.32 o 
  -9   9   4      408.64      335.56     72.68 o 
  -7   9   4     2461.87     2341.37    116.36 o 
  -5   9   4      635.30      743.63     58.61 o 
  -3   9   4   110555.27   113086.50   1160.00 o 
  -1   9   4    49266.95    49827.70    855.06 o 
   1   9   4    20515.42    21536.47    293.82 o 
   3   9   4     1654.83     1587.84     92.91 o 
   5   9   4    18841.12    18646.99    420.65 o 
   7   9   4    12547.71    12621.11    361.37 o 
   9   9   4        2.96       55.87     52.88 o 
  -8  10   4       10.08       37.28     42.71 o 
  -6  10   4      222.78      272.72     39.52 o 
  -4  10   4    24249.13    24245.75    312.15 o 
  -2  10   4    16500.92    16819.60    246.96 o 
   0  10   4    13756.16    14120.73    245.99 o 
   2  10   4     1287.57     1276.93    140.46 o 
   4  10   4    30719.31    31200.59    501.48 o 
   6  10   4    41704.14    43371.79    691.49 o 
   8  10   4      343.46      450.68     83.40 o 
  -9  11   4       95.81      227.93    232.92 o 
  -7  11   4     2855.78     2598.35    131.23 o 
  -5  11   4      911.78      857.15     67.85 o 
  -3  11   4    29937.97    30673.14    610.77 o 
  -1  11   4    37446.11    39084.89    755.60 o 
   1  11   4      358.45      424.71     68.56 o 
   3  11   4     2680.87     2605.94    108.41 o 
   5  11   4     3473.89     3803.11    220.42 o 
   7  11   4     2274.73     2122.14    163.40 o 
  -8  12   4     4001.91     3278.91   1207.23 o 
  -6  12   4     5120.56     5083.59    180.61 o 
  -4  12   4      360.41      359.71     53.55 o 
  -2  12   4      136.60      185.72     44.76 o 
   0  12   4     3651.14     3749.80    129.16 o 
   2  12   4      226.09      336.68     60.08 o 
   4  12   4     4069.98     3643.04    259.39 o 
   6  12   4      917.13      956.48    109.58 o 
   8  12   4      487.66      444.07     77.52 o 
  -7  13   4     6490.56     6332.71    217.36 o 
  -5  13   4      545.16      686.54     93.99 o 
  -3  13   4      846.19      819.04     58.23 o 
  -1  13   4     1392.78     1399.34     73.29 o 
   1  13   4     9751.70     9841.05    310.75 o 
   3  13   4     1165.09     1267.16    107.59 o 
   5  13   4     3916.50     3538.48    203.41 o 
   7  13   4     1529.16     1494.03    191.98 o 
  -8  14   4     3849.84     3579.63    522.91 o 
  -6  14   4     6550.35     6511.02    245.62 o 
  -4  14   4     7114.96     7098.25    215.56 o 
  -2  14   4     5710.97     5904.33    150.80 o 
   0  14   4    13238.52    13990.09    293.00 o 
   2  14   4    20181.31    20493.09    658.00 o 
   4  14   4     1367.87     1521.03    148.82 o 
   6  14   4      644.21      532.67     97.12 o 
  -7  15   4     5636.90     5452.10    355.93 o 
  -5  15   4      416.23      380.25     65.00 o 
  -3  15   4     5865.83     5408.58    168.52 o 
  -1  15   4        4.48       43.94     46.27 o 
   1  15   4    17434.53    18528.34    509.79 o 
   3  15   4     5259.78     5343.46    323.56 o 
   5  15   4     2585.59     2507.04    217.53 o 
   7  15   4     1061.19      884.69    132.86 o 
  -6  16   4     2846.05     2453.73    223.26 o 
  -4  16   4     4419.87     4082.38    164.38 o 
  -2  16   4    14985.29    16065.80    365.99 o 
   0  16   4      731.52      801.26     84.84 o 
   2  16   4     8720.11     8173.80    217.13 o 
   4  16   4     3518.54     3464.53    278.47 o 
   6  16   4     8479.66     8103.97    349.45 o 
  -5  17   4      440.32      406.41     92.11 o 
  -3  17   4    14419.13    14531.80    531.97 o 
  -1  17   4     5392.86     5287.74    199.88 o 
   1  17   4     1341.00     1087.39    119.95 o 
   3  17   4      109.38      107.66     57.89 o 
   5  17   4     8345.71     7953.27    475.37 o 
  -4  18   4      732.99      599.89     87.97 o 
  -2  18   4     3059.76     3170.30    221.85 o 
   0  18   4      754.17      725.55     99.33 o 
   2  18   4      301.30      295.58     89.07 o 
   4  18   4     2009.20     1854.78    184.83 o 
  -3  19   4     1410.01     1152.89    110.86 o 
  -1  19   4     1509.00     1411.71    124.05 o 
   1  19   4       97.33      157.19    129.91 o 
   3  19   4        9.39       85.94     94.67 o 
  -2  20   4      103.56       59.95     74.70 o 
   0  20   4     1170.23     1288.59    167.05 o 
   2  20   4     1306.25     1204.69    169.36 o 
 -11   1   5       27.85      115.07     58.20 o 
  -9   1   5       62.48       57.65     60.50 o 
  -7   1   5     8208.64     8005.35    293.58 o 
  -5   1   5     6244.13     6160.41     79.78 o 
  -3   1   5     3670.74     3912.44    225.58 o 
  -1   1   5    12676.25    11914.04    120.99 o 
   1   1   5      657.83      537.29     30.50 o 
   3   1   5    22551.17    22968.51    203.68 o 
   5   1   5     1628.68     1635.73    132.98 o 
   7   1   5     7575.96     7843.84    214.43 o 
   9   1   5      606.77      500.96     95.76 o 
 -10   2   5     2261.65     2246.82    190.19 o 
  -8   2   5     2089.74     2260.88    168.45 o 
  -6   2   5    50065.14    48889.55    691.29 o 
  -4   2   5    33647.08    33111.81    529.70 o 
  -2   2   5     2817.67     2783.54     65.34 o 
   0   2   5     3017.52     3022.50     56.83 o 
   2   2   5    17167.32    17366.17    251.40 o 
   4   2   5    59412.04    60440.56    537.18 o 
   6   2   5     3319.64     3304.14    121.95 o 
   8   2   5     6094.26     6471.39    202.69 o 
  10   2   5     5382.50     4227.35    792.80 o 
 -11   3   5     1314.98     1423.46    159.15 o 
  -9   3   5     1244.94     1199.55    131.26 o 
  -7   3   5    23417.87    24743.40    433.28 o 
  -5   3   5     9763.09     9856.93    124.00 o 
  -3   3   5     6413.62     6261.02     93.87 o 
  -1   3   5     8575.50     8082.48     99.51 o 
   1   3   5    27573.17    28795.46    259.35 o 
   3   3   5   283368.44   285851.94   1436.41 o 
   5   3   5    10680.71    10500.73    249.08 o 
   7   3   5     6554.43     6331.64    192.75 o 
   9   3   5      998.24      938.60     94.95 o 
 -10   4   5     5505.35     5706.18    281.31 o 
  -8   4   5      411.80      451.65     63.79 o 
  -6   4   5    67416.13    69339.45    756.71 o 
  -4   4   5    65919.09    66771.59    472.42 o 
  -2   4   5    25760.17    24742.99    282.98 o 
   0   4   5     2197.26     2247.00     45.66 o 
   2   4   5    60531.55    64549.12    574.84 o 
   4   4   5    74792.32    75874.68    737.52 o 
   6   4   5       26.58       78.17     29.40 o 
   8   4   5      521.60      501.02     64.11 o 
  10   4   5    17399.84    18007.64    771.65 o 
  -9   5   5     1396.59     1334.97    139.54 o 
  -7   5   5    26807.30    26721.23    457.96 o 
  -5   5   5    17978.81    17861.71    247.80 o 
  -3   5   5      832.83      871.61     61.15 o 
  -1   5   5     8118.25     7742.51    105.70 o 
   1   5   5     9231.00     9789.85    277.61 o 
   3   5   5   225469.31   229593.81   1884.25 o 
   5   5   5     5053.71     4956.81    106.31 o 
   7   5   5    16410.96    16457.15    402.98 o 
   9   5   5       44.10       81.67     63.36 o 
 -10   6   5       29.74       34.31     74.69 o 
  -8   6   5     2811.33     2812.37    155.47 o 
  -6   6   5    47744.55    47534.59   1015.54 o 
  -4   6   5    71123.32    70655.23    939.02 o 
  -2   6   5      336.35      391.34     35.50 o 
   0   6   5     4454.78     4352.91    112.39 o 
   2   6   5    23802.93    25604.71    413.21 o 
   4   6   5     7361.04     7091.08    160.05 o 
   6   6   5      236.23      320.95     50.99 o 
   8   6   5      822.55      790.43     83.70 o 
  -9   7   5      103.30      124.93     63.04 o 
  -7   7   5     8362.47     8587.43    212.68 o 
  -5   7   5    13239.56    13243.67    206.33 o 
  -3   7   5     2486.90     2389.79    167.38 o 
  -1   7   5     5281.33     5020.68    123.39 o 
   1   7   5    32973.29    35184.43    447.76 o 
   3   7   5    58123.83    56446.24   1204.56 o 
   5   7   5     2338.69     2222.96    106.05 o 
   7   7   5       41.64      111.29     61.16 o 
   9   7   5      360.58      220.90     66.08 o 
 -10   8   5      162.70      265.20    143.56 o 
  -8   8   5       72.03      138.83     69.06 o 
  -6   8   5     2917.50     3057.78    128.37 o 
  -4   8   5    10915.32    10740.51    199.98 o 
  -2   8   5      540.08      702.79     62.38 o 
   0   8   5     9542.24     9680.36    158.29 o 
   2   8   5     1234.25     1361.75    103.57 o 
   4   8   5       81.92      145.05     33.51 o 
   6   8   5    12787.54    13453.41    362.01 o 
   8   8   5     3607.71     3839.80    236.06 o 
  -9   9   5      560.11      575.26     78.99 o 
  -7   9   5     4897.21     4494.87    186.72 o 
  -5   9   5     9982.56     9615.91    188.19 o 
  -3   9   5       14.37      166.32     67.08 o 
  -1   9   5    16887.69    17220.09    295.84 o 
   1   9   5     4198.20     4449.69    247.82 o 
   3   9   5     6597.87     6507.67    138.18 o 
   5   9   5       14.81       68.04     57.83 o 
   7   9   5    10123.46    10337.05    380.99 o 
   9   9   5       18.40      117.02     76.03 o 
  -8  10   5      169.09      228.35     64.47 o 
  -6  10   5     3800.85     3680.26    111.67 o 
  -4  10   5      318.34      347.27     47.57 o 
  -2  10   5     7868.19     8233.09    161.97 o 
   0  10   5    10445.95    11035.73    192.01 o 
   2  10   5    18900.33    20482.74    405.71 o 
   4  10   5    21698.04    22199.36    482.16 o 
   6  10   5     3388.18     3646.37    201.34 o 
   8  10   5     2912.50     2854.87    188.52 o 
  -9  11   5     5146.13     5035.63    411.98 o 
  -7  11   5     1861.93     1933.29    114.13 o 
  -5  11   5     7968.01     8023.26    189.77 o 
  -3  11   5     4706.33     4543.93    118.78 o 
  -1  11   5    22888.33    22908.61    424.77 o 
   1  11   5      372.17      401.67     50.67 o 
   3  11   5    35530.77    36681.36    555.08 o 
   5  11   5      240.11      305.39     74.88 o 
   7  11   5     6310.75     6188.24    252.89 o 
  -8  12   5        4.21       50.68    100.60 o 
  -6  12   5    19295.57    19789.42    512.20 o 
  -4  12   5    11337.05    11004.88    226.56 o 
  -2  12   5    19045.41    19631.75    313.20 o 
   0  12   5     6977.19     7021.05    173.08 o 
   2  12   5    20334.26    20768.24    448.94 o 
   4  12   5    12940.96    12788.07    338.33 o 
   6  12   5     2696.04     2661.31    183.23 o 
   8  12   5     3008.78     2734.86    210.84 o 
  -7  13   5     9153.43     8503.20    245.79 o 
  -5  13   5    16344.92    16732.63    277.52 o 
  -3  13   5      300.10      358.42     48.91 o 
  -1  13   5     1179.31     1317.10     98.37 o 
   1  13   5    10284.73    10263.91    430.95 o 
   3  13   5    36318.75    37644.03   1190.84 o 
   5  13   5      674.48      724.13     91.66 o 
   7  13   5     1908.81     1926.66    172.24 o 
  -8  14   5       56.90       73.33    108.26 o 
  -6  14   5    14889.23    15338.30    483.14 o 
  -4  14   5    19062.10    18984.20    335.37 o 
  -2  14   5      236.67      213.49     39.89 o 
   0  14   5     4446.23     4419.97    149.10 o 
   2  14   5    10261.04    10195.75    273.90 o 
   4  14   5     3229.61     2947.19    199.74 o 
   6  14   5      661.20      711.19    100.18 o 
  -7  15   5      701.63      494.73    131.07 o 
  -5  15   5      785.09      675.13     78.76 o 
  -3  15   5      386.53      334.88     83.86 o 
  -1  15   5      113.00      135.05     50.95 o 
   1  15   5     5995.83     5866.53    282.49 o 
   3  15   5     9888.00     9806.26    384.58 o 
   5  15   5      728.48      888.63    127.41 o 
  -6  16   5      274.65      356.40     76.65 o 
  -4  16   5     1596.11     1483.76    114.13 o 
  -2  16   5      685.30      578.86    105.64 o 
   0  16   5     3957.92     4259.49    150.01 o 
   2  16   5      333.37      357.79     57.18 o 
   4  16   5      111.57      317.43     71.97 o 
   6  16   5     3455.00     2537.00    291.42 o 
  -5  17   5     1091.50      999.07    103.14 o 
  -3  17   5     2524.35     2558.63    158.73 o 
  -1  17   5    10128.32    10799.02    298.95 o 
   1  17   5     3025.00     2767.83    152.21 o 
   3  17   5        1.48       97.13     34.59 o 
   5  17   5      175.53      190.22     72.78 o 
  -4  18   5     1225.42     1219.04    110.74 o 
  -2  18   5    11065.36    10814.29    267.96 o 
   0  18   5     5261.99     5232.67    219.61 o 
   2  18   5     2232.20     2134.66    169.77 o 
   4  18   5     1080.82     1179.22    140.85 o 
  -3  19   5     1076.68      977.14    115.28 o 
  -1  19   5     9281.67    10004.58    403.77 o 
   1  19   5        4.59      -26.89    113.33 o 
   3  19   5     2041.51     1626.04    173.51 o 
  -2  20   5     2894.42     2732.46    168.07 o 
   0  20   5      433.99      381.59    119.22 o 
   2  20   5     3186.68     3226.35    262.64 o 
 -10   0   6     9479.61    10150.42    383.17 o 
  -8   0   6    19635.11    20549.05    752.60 o 
  -6   0   6    11315.12    10693.04    386.41 o 
  -4   0   6       44.92      233.08    111.95 o 
  -2   0   6    40410.31    40820.04    574.38 o 
   2   0   6    98812.12   106013.93   1244.79 o 
   4   0   6    24516.33    24446.84    578.98 o 
   6   0   6     3531.61     3398.48    143.68 o 
   8   0   6    11326.81    12402.15    458.44 o 
  10   0   6     8928.58     8310.25    535.07 o 
 -11   1   6      105.05       97.20     67.91 o 
  -9   1   6    15098.84    15410.17    423.99 o 
  -7   1   6    72732.51    76987.23   1172.49 o 
  -5   1   6     4964.78     4839.23    138.76 o 
  -3   1   6     3901.77     3944.63    118.79 o 
  -1   1   6   168029.84   160419.98   1723.16 o 
   1   1   6    51045.16    52324.70    275.09 o 
   3   1   6      309.13      408.36     36.93 o 
   5   1   6      309.91      379.04     47.77 o 
   7   1   6    30223.85    31959.46    548.47 o 
   9   1   6    13697.85    15198.79    659.27 o 
 -10   2   6     1543.28     1640.16    160.49 o 
  -8   2   6     3101.88     3448.12    239.42 o 
  -6   2   6      371.99      560.26     79.74 o 
  -4   2   6    22115.48    21762.11    294.09 o 
  -2   2   6     2409.77     2408.61     66.52 o 
   0   2   6   148860.33   138770.70    700.33 o 
   2   2   6      515.90      501.16     49.38 o 
   4   2   6    20800.84    21353.62    236.79 o 
   6   2   6      321.42      380.51     54.19 o 
   8   2   6     1359.39     1460.06    109.39 o 
  10   2   6     1932.07     1266.79    360.99 o 
 -11   3   6       16.26       39.81    115.90 o 
  -9   3   6     2207.01     2251.81    171.66 o 
  -7   3   6     5374.41     5435.42    203.76 o 
  -5   3   6     1082.44     1114.74     56.52 o 
  -3   3   6     1423.40     1378.60     53.39 o 
  -1   3   6     3289.74     3344.84     69.07 o 
   1   3   6    12427.10    11608.83    268.01 o 
   3   3   6        1.31       91.66     63.50 o 
   5   3   6     4525.48     4312.65    113.16 o 
   7   3   6     3177.30     3130.68    214.49 o 
   9   3   6     5865.33     6273.25    256.37 o 
 -10   4   6      822.98      935.54    121.53 o 
  -8   4   6     1303.66     1289.35    107.34 o 
  -6   4   6      545.24      611.90     56.96 o 
  -4   4   6    11572.67    11334.07    133.95 o 
  -2   4   6    41159.41    40301.00    253.37 o 
   0   4   6    10509.99    10000.94    123.94 o 
   2   4   6    13023.87    13159.28    419.71 o 
   4   4   6     9049.43     9280.83    196.34 o 
   6   4   6     1993.88     2231.68    145.34 o 
   8   4   6      241.41      237.22     52.63 o 
  -9   5   6       20.08       19.86     47.38 o 
  -7   5   6      119.08      274.84     71.12 o 
  -5   5   6    22085.01    22198.63    263.46 o 
  -3   5   6    33700.08    32367.92    568.76 o 
  -1   5   6     9367.29     9486.08    115.87 o 
   1   5   6     4089.50     4201.87    106.32 o 
   3   5   6    28614.47    28350.01    581.46 o 
   5   5   6    15062.43    15083.29    284.21 o 
   7   5   6      143.21      166.91     68.99 o 
   9   5   6      248.90      248.70     76.17 o 
 -10   6   6     1343.49     1166.18    150.84 o 
  -8   6   6    11370.89    11327.92    294.76 o 
  -6   6   6     2112.54     2045.10     96.16 o 
  -4   6   6    20835.94    21072.61    439.80 o 
  -2   6   6     1283.80     1202.07     65.63 o 
   0   6   6   131725.50   133626.89   1441.38 o 
   2   6   6      285.24      216.59     44.77 o 
   4   6   6     7987.27     8321.74    198.15 o 
   6   6   6     3274.81     3265.14    163.15 o 
   8   6   6     4183.67     3845.23    172.52 o 
  -9   7   6     8800.09     9223.23    280.42 o 
  -7   7   6    30723.87    31306.19    644.75 o 
  -5   7   6      114.23      222.42     54.19 o 
  -3   7   6     3244.49     3372.25    102.39 o 
  -1   7   6    88808.11    91189.16    596.81 o 
   1   7   6   104787.40   112454.15   1733.59 o 
   3   7   6       75.10      147.45     30.30 o 
   5   7   6     3165.36     3070.35    117.91 o 
   7   7   6    13352.26    13464.95    358.48 o 
   9   7   6     9174.54     9249.22    254.63 o 
 -10   8   6     2639.00     2349.89    296.16 o 
  -8   8   6    11593.17    11718.96    293.38 o 
  -6   8   6       16.57       48.13     25.53 o 
  -4   8   6    15349.34    14891.02    272.00 o 
  -2   8   6    14610.36    15410.45    271.74 o 
   0   8   6   205060.28   223269.14   4283.81 o 
   2   8   6    12320.22    12952.89    447.22 o 
   4   8   6    23809.40    23864.93    536.24 o 
   6   8   6       99.27      193.60     76.57 o 
   8   8   6     5372.17     5428.65    277.36 o 
  -9   9   6     7996.47     7711.57    290.03 o 
  -7   9   6    16330.19    15660.23    290.35 o 
  -5   9   6     6566.32     6475.06    131.79 o 
  -3   9   6     8278.01     8368.99    142.11 o 
  -1   9   6    22036.21    21958.03    401.01 o 
   1   9   6    10192.32    10207.17    171.46 o 
   3   9   6      875.90      952.89    104.72 o 
   5   9   6     2130.83     2057.90    192.74 o 
   7   9   6     7866.17     7532.93    375.84 o 
   9   9   6     7475.00     7431.42    286.48 o 
  -8  10   6     2977.05     2850.80    164.26 o 
  -6  10   6       30.45       25.74     33.92 o 
  -4  10   6        5.87      110.53     55.63 o 
  -2  10   6     3031.66     3056.01     83.65 o 
   0  10   6    54833.37    57821.26    864.87 o 
   2  10   6    17948.90    18795.30    555.80 o 
   4  10   6     1971.26     2117.49    146.85 o 
   6  10   6       30.83       63.36     78.54 o 
   8  10   6     3802.62     4103.32    291.67 o 
  -9  11   6     5525.83     6131.85    451.36 o 
  -7  11   6     9951.39     9567.63    200.48 o 
  -5  11   6     1199.02     1139.93     73.39 o 
  -3  11   6    13591.82    13952.94    236.41 o 
  -1  11   6    14353.16    14704.67    309.45 o 
   1  11   6     5730.05     5543.01    184.03 o 
   3  11   6    13873.32    14587.92    481.84 o 
   5  11   6     1301.45     1511.55    124.03 o 
   7  11   6     5687.89     5870.04    269.50 o 
  -8  12   6       48.37       42.48     81.26 o 
  -6  12   6      499.44      541.47     66.79 o 
  -4  12   6    15727.07    15941.95    292.01 o 
  -2  12   6     8560.52     8282.90    169.00 o 
   0  12   6     8852.25     8803.86    240.66 o 
   2  12   6     9472.32     9767.26    433.95 o 
   4  12   6     6218.66     5930.90    321.77 o 
   6  12   6      777.93      910.01    109.85 o 
   8  12   6       92.64       86.66     46.06 o 
  -7  13   6      215.36      215.40     54.68 o 
  -5  13   6     5655.53     5518.97    155.89 o 
  -3  13   6    11448.53    11369.85    248.15 o 
  -1  13   6     8313.45     8876.20    192.34 o 
   1  13   6     7342.79     7325.50    305.65 o 
   3  13   6    13026.13    13692.63    396.66 o 
   5  13   6     3598.16     3736.14    230.89 o 
   7  13   6       97.68      192.93     75.53 o 
  -8  14   6     4377.95     4224.26    500.04 o 
  -6  14   6       72.37      116.84     64.10 o 
  -4  14   6    11472.74    12046.47    233.05 o 
  -2  14   6      276.21      299.99     48.86 o 
   0  14   6     7417.35     7663.31    207.64 o 
   2  14   6       44.45      126.25     45.00 o 
   4  14   6     6779.36     6536.31    385.50 o 
   6  14   6      327.20      419.52     87.63 o 
  -7  15   6      301.69      236.27    100.46 o 
  -5  15   6     5638.91     5517.62    223.77 o 
  -3  15   6     4839.04     4686.79    136.87 o 
  -1  15   6     8915.82     9376.00    255.61 o 
   1  15   6    10141.89    10677.00    290.53 o 
   3  15   6     4744.42     4968.68    351.11 o 
   5  15   6     7462.26     7184.82    258.57 o 
  -6  16   6      609.70      528.01     72.83 o 
  -4  16   6     7954.96     7937.72    316.35 o 
  -2  16   6       92.78      205.56     56.11 o 
   0  16   6    13717.72    13975.37    308.92 o 
   2  16   6      126.21      136.67     63.39 o 
   4  16   6     6460.73     6285.89    279.11 o 
   6  16   6      533.73      600.09    101.46 o 
  -5  17   6     1475.80     1482.95    134.13 o 
  -3  17   6      529.57      420.81     76.97 o 
  -1  17   6     2796.10     2912.02    159.80 o 
   1  17   6     4490.25     4728.84    268.49 o 
   3  17   6       29.85       94.81     60.61 o 
   5  17   6     1820.47     1615.43    158.14 o 
  -4  18   6       74.12       46.65     66.87 o 
  -2  18   6     1079.66     1124.54    119.41 o 
   0  18   6     6019.92     5683.17    333.40 o 
   2  18   6     1496.41     1420.99    168.03 o 
   4  18   6       29.57       87.64     48.64 o 
  -3  19   6     1320.23     1243.06    121.08 o 
  -1  19   6     1137.74     1020.10    121.37 o 
   1  19   6      465.61      560.20    106.12 o 
   3  19   6     1383.72     1516.12    185.80 o 
  -2  20   6      671.25      711.19    195.51 o 
   0  20   6      463.75      428.27    119.37 o 
 -11   1   7     1442.53     1415.61    155.47 o 
  -9   1   7      669.20      782.10    111.23 o 
  -7   1   7    12990.71    14085.10    595.24 o 
  -5   1   7        3.60       79.03     63.03 o 
  -3   1   7    54004.33    53279.82    446.08 o 
  -1   1   7    11228.20    10522.31    108.58 o 
   1   1   7     4873.32     4696.51    100.03 o 
   3   1   7     2680.83     2823.91    112.06 o 
   5   1   7     4790.84     4855.73    111.54 o 
   7   1   7     5599.58     5492.38    167.90 o 
   9   1   7        6.46      -25.82     58.42 o 
 -10   2   7     6470.94     6444.26    312.35 o 
  -8   2   7      998.71     1115.84    109.33 o 
  -6   2   7     2636.96     2687.69    139.88 o 
  -4   2   7    53991.92    53938.50    598.71 o 
  -2   2   7     7212.33     6434.62     91.32 o 
   0   2   7     2394.20     2197.31     51.40 o 
   2   2   7      156.39      199.21     26.77 o 
   4   2   7     8608.86     8599.77    146.67 o 
   6   2   7    44224.05    46102.00    546.54 o 
   8   2   7     1009.70      940.15     88.72 o 
  -9   3   7      210.10      180.47     64.82 o 
  -7   3   7     8035.62     8359.10    352.07 o 
  -5   3   7    11154.99    11024.61    144.86 o 
  -3   3   7   225734.61   218477.58   1398.81 o 
  -1   3   7    43391.84    43976.74    273.99 o 
   1   3   7    37289.56    36935.82    552.43 o 
   3   3   7      592.86      584.22     43.17 o 
   5   3   7    10870.54    11172.63    177.98 o 
   7   3   7    16454.15    16688.56    405.71 o 
   9   3   7       79.37      116.36     57.93 o 
 -10   4   7    27280.85    29386.81    881.79 o 
  -8   4   7     2249.65     2385.15    177.71 o 
  -6   4   7    11428.87    11920.73    327.75 o 
  -4   4   7   101027.15   101042.46    816.96 o 
  -2   4   7    37449.32    35979.93    421.38 o 
   0   4   7      516.73      533.96     41.25 o 
   2   4   7     5805.89     5876.35    176.14 o 
   4   4   7    13282.21    13449.96    228.28 o 
   6   4   7    61536.47    64989.82    915.47 o 
   8   4   7      270.67      281.36     51.01 o 
  -9   5   7      185.36      276.47     91.77 o 
  -7   5   7     3186.20     3141.61    164.15 o 
  -5   5   7     4273.57     4312.81    103.28 o 
  -3   5   7   145479.30   144047.42    888.67 o 
  -1   5   7    52885.25    53631.29    449.63 o 
   1   5   7    16264.28    16605.84    334.16 o 
   3   5   7        9.69       22.66     45.91 o 
   5   5   7    14169.83    14563.09    283.89 o 
   7   5   7    15367.15    15682.15    344.18 o 
   9   5   7        5.90       28.03     63.49 o 
 -10   6   7     6957.20     6903.35    322.74 o 
  -8   6   7      121.31      258.15     75.89 o 
  -6   6   7      323.04      362.73     55.18 o 
  -4   6   7    32764.56    32737.73    370.30 o 
  -2   6   7    28254.76    29104.49    256.27 o 
   0   6   7     5915.09     5792.66    134.09 o 
   2   6   7      497.33      517.91     54.83 o 
   4   6   7    34849.47    35226.24    522.09 o 
   6   6   7    47836.76    50008.66    999.34 o 
   8   6   7      786.63      775.42     98.11 o 
  -9   7   7       39.38      175.36     87.34 o 
  -7   7   7      330.97      620.34    103.94 o 
  -5   7   7     2321.01     2235.36    102.48 o 
  -3   7   7    63949.76    63413.80    673.46 o 
  -1   7   7    48727.50    48370.15    659.47 o 
   1   7   7     1570.74     1560.22     71.84 o 
   3   7   7     5131.20     4838.86    164.64 o 
   5   7   7     7184.05     7218.45    186.48 o 
   7   7   7     4080.38     4333.83    228.00 o 
   9   7   7      928.41      816.94    106.06 o 
 -10   8   7      648.63      503.05    102.59 o 
  -8   8   7     6720.52     6445.21    221.41 o 
  -6   8   7     8470.12     8251.26    202.08 o 
  -4   8   7      593.17      672.58     57.77 o 
  -2   8   7       44.17      137.94     44.94 o 
   0   8   7     9096.59     8698.47    151.24 o 
   2   8   7      736.00      884.95     82.31 o 
   4   8   7     4504.32     4619.94    171.68 o 
   6   8   7     2323.55     2500.64    173.38 o 
   8   8   7      158.78      267.77     77.51 o 
  -9   9   7        2.42        3.31     70.24 o 
  -7   9   7    10611.72    10310.20    243.03 o 
  -5   9   7        1.22       43.41     40.95 o 
  -3   9   7     4594.13     4579.43    117.19 o 
  -1   9   7      957.25      842.42     51.03 o 
   1   9   7     1300.92     1356.54     76.06 o 
   3   9   7      294.08      389.84     81.98 o 
   5   9   7     4813.05     4499.64    237.08 o 
   7   9   7     4852.61     4671.20    245.20 o 
  -8  10   7     3029.09     3045.42    163.26 o 
  -6  10   7     4430.08     4283.95    146.47 o 
  -4  10   7    15731.87    15961.36    309.11 o 
  -2  10   7    17652.46    18306.97    412.28 o 
   0  10   7     8167.11     8326.39    179.75 o 
   2  10   7    16958.57    17963.02    565.55 o 
   4  10   7      133.10      108.93     62.46 o 
   6  10   7     5216.90     4992.48    230.15 o 
   8  10   7       41.17       -1.23     61.55 o 
  -9  11   7      111.92      126.41    111.44 o 
  -7  11   7    12640.00    12630.48    366.69 o 
  -5  11   7       20.33        6.44     47.32 o 
  -3  11   7    31697.21    32512.97    705.12 o 
  -1  11   7       23.64       72.23     28.38 o 
   1  11   7    22165.00    22455.21    660.80 o 
   3  11   7     6105.87     6167.61    227.00 o 
   5  11   7     2994.15     3072.57    204.10 o 
   7  11   7     2859.27     2463.06    250.95 o 
  -8  12   7     1724.44     1667.75    161.29 o 
  -6  12   7     4687.15     4540.34    128.01 o 
  -4  12   7     8837.91     8843.08    193.96 o 
  -2  12   7    19111.26    19494.08    323.28 o 
   0  12   7      908.17      925.98     69.99 o 
   2  12   7    13580.87    14354.44    450.46 o 
   4  12   7     3980.12     3860.32    227.74 o 
   6  12   7    15328.90    15764.42   1778.84 o 
  -7  13   7      962.61      797.31    146.43 o 
  -5  13   7      940.00      992.20     73.34 o 
  -3  13   7    41914.83    43593.34    696.30 o 
  -1  13   7    20944.27    22115.29    410.59 o 
   1  13   7     4229.88     3959.86    200.97 o 
   3  13   7      446.71      493.37     86.78 o 
   5  13   7    15068.62    15574.83    557.11 o 
   7  13   7     6246.51     5686.50    306.14 o 
  -8  14   7      343.58      338.38    124.78 o 
  -6  14   7       40.91      159.13     72.64 o 
  -4  14   7     7630.58     7507.12    195.04 o 
  -2  14   7     9582.47     9934.42    245.04 o 
   0  14   7     4125.79     4077.94    159.81 o 
   2  14   7      295.03      341.89     81.21 o 
   4  14   7     8684.17     8666.15    310.96 o 
   6  14   7    12010.77    12548.31    346.69 o 
  -7  15   7     1595.68     1603.94    191.87 o 
  -5  15   7      139.20      181.38     66.65 o 
  -3  15   7     4910.43     4878.81    152.58 o 
  -1  15   7    11268.50    11735.58    305.66 o 
   1  15   7      163.25      196.07     65.27 o 
   3  15   7      301.81      394.16     88.81 o 
   5  15   7      564.26      613.29     87.91 o 
  -6  16   7     1144.84     1158.74    106.15 o 
  -4  16   7        4.29       88.84     71.77 o 
  -2  16   7      536.03      580.01     84.31 o 
   0  16   7     1230.28     1242.78    114.08 o 
   2  16   7      864.39      992.24    126.78 o 
   4  16   7      854.04      885.44    144.41 o 
  -5  17   7      868.92      773.44     99.33 o 
  -3  17   7       15.55       81.62     67.53 o 
  -1  17   7     2318.93     2331.56    128.29 o 
   1  17   7     6564.91     6521.54    300.68 o 
   3  17   7     3009.75     2920.52    252.87 o 
   5  17   7      975.17      886.83    123.40 o 
  -4  18   7      734.66      660.91     95.99 o 
  -2  18   7     1904.19     1945.48    157.74 o 
   0  18   7     6644.90     6847.63    283.10 o 
   2  18   7    12543.82    12562.93    431.11 o 
   4  18   7     1219.17     1016.46    200.94 o 
  -3  19   7     1190.04     1160.26    118.11 o 
  -1  19   7       10.15       87.52     77.26 o 
   1  19   7     5901.77     5779.76    273.32 o 
   3  19   7     1363.22     1354.39    264.62 o 
  -2  20   7     5686.89     5631.01    324.02 o 
   0  20   7      161.90      279.45    106.30 o 
 -10   0   8     5561.50     5583.72    428.88 o 
  -8   0   8     3536.47     3337.30    299.58 o 
  -6   0   8    52266.40    54325.16   1042.89 o 
  -4   0   8    95855.62    96589.46   1653.18 o 
  -2   0   8     7597.23     7155.67    135.30 o 
   0   0   8     5988.68     5330.09    171.23 o 
   2   0   8   101035.02   111071.54   1157.75 o 
   4   0   8    69270.95    70892.79   1112.57 o 
   6   0   8      774.53      739.63     99.09 o 
   8   0   8       18.30       53.71     59.98 o 
 -11   1   8      143.09      142.08     61.17 o 
  -9   1   8     2112.68     2143.46    176.07 o 
  -7   1   8    25297.54    25384.16    452.92 o 
  -5   1   8    20488.28    21094.29    673.29 o 
  -3   1   8      891.07      864.04     69.19 o 
  -1   1   8      563.70      528.80     35.89 o 
   1   1   8     9215.76     9043.79    126.80 o 
   3   1   8   237549.86   257604.52   2599.99 o 
   5   1   8    12497.94    12409.56    200.80 o 
   7   1   8    13155.75    13263.76    285.88 o 
   9   1   8      304.24      275.25     75.17 o 
 -10   2   8      774.34      759.68    114.82 o 
  -8   2   8     2936.52     2795.18    201.84 o 
  -6   2   8    42915.90    42594.09    736.16 o 
  -4   2   8    57334.58    56973.46    637.29 o 
  -2   2   8     3657.68     3610.75     75.08 o 
   0   2   8      705.73      830.81     60.58 o 
   2   2   8    17752.20    17872.35    261.90 o 
   4   2   8    13038.79    13402.22    189.18 o 
   6   2   8      500.28      565.85     93.70 o 
   8   2   8     3491.02     3525.91    191.66 o 
  -9   3   8      258.92      394.63     67.35 o 
  -7   3   8     8872.90     9225.34    302.20 o 
  -5   3   8     6142.97     5984.04    156.07 o 
  -3   3   8     3958.02     3628.11     95.51 o 
  -1   3   8       91.17      137.94     36.75 o 
   1   3   8     9863.53     9888.34    141.81 o 
   3   3   8    38321.76    40263.23    469.69 o 
   5   3   8       10.03       41.68     29.86 o 
   7   3   8     1546.98     1699.84    127.00 o 
   9   3   8        2.02       13.09     47.38 o 
 -10   4   8      263.51      436.82    112.14 o 
  -8   4   8      238.04      369.83     90.46 o 
  -6   4   8     4043.18     4142.68    148.32 o 
  -4   4   8     6491.55     6335.13    108.52 o 
  -2   4   8      272.25      313.42     34.53 o 
   0   4   8    10968.20    10555.01    123.17 o 
   2   4   8      146.10      209.58     52.39 o 
   4   4   8     1322.85     1332.93    109.02 o 
   6   4   8     6948.84     7024.39    244.71 o 
   8   4   8     1391.36     1309.57    113.58 o 
  -9   5   8       83.93      187.03     80.61 o 
  -7   5   8     4928.78     4932.27    213.54 o 
  -5   5   8     9157.65     8657.53    140.24 o 
  -3   5   8        3.11      133.00     47.96 o 
  -1   5   8    11956.04    12136.65    189.53 o 
   1   5   8     6106.14     6454.03    151.69 o 
   3   5   8     8974.44     9446.69    214.69 o 
   5   5   8      172.42      222.37     58.00 o 
   7   5   8    11521.76    12145.73    306.01 o 
   9   5   8      151.82      146.04     73.74 o 
 -10   6   8     3572.58     3261.16    240.33 o 
  -8   6   8     1379.96     1335.41    137.31 o 
  -6   6   8    16385.91    15561.20    264.43 o 
  -4   6   8    12409.82    12324.46    218.37 o 
  -2   6   8     2396.95     2516.81     73.82 o 
   0   6   8     6397.59     6081.34    136.88 o 
   2   6   8    24734.43    25686.36    422.20 o 
   4   6   8    33604.97    33781.98    517.00 o 
   6   6   8     1381.59     1425.88    131.76 o 
   8   6   8     3390.89     3580.41    224.25 o 
  -9   7   8     2722.27     2429.53    166.63 o 
  -7   7   8     8452.95     8732.53    308.89 o 
  -5   7   8     9703.16     9447.67    168.71 o 
  -3   7   8        4.69       84.85     41.24 o 
  -1   7   8    12479.23    12097.81    161.27 o 
   1   7   8     7106.40     7028.00    176.11 o 
   3   7   8   110973.49   117125.73   3900.72 o 
   5   7   8     3143.40     2779.45    112.75 o 
   7   7   8     5022.87     5210.02    284.43 o 
   9   7   8      884.32      941.75    146.86 o 
 -10   8   8     4115.37     4007.16    204.23 o 
  -8   8   8        0.72      104.45    105.89 o 
  -6   8   8    33145.45    33385.10    569.62 o 
  -4   8   8    28647.58    28642.55    356.15 o 
  -2   8   8    21958.46    22112.07    259.18 o 
   0   8   8     6958.82     7106.31    148.29 o 
   2   8   8    25955.86    27950.02   1145.34 o 
   4   8   8    30351.89    32232.15    710.29 o 
   6   8   8      764.32      830.76    116.78 o 
   8   8   8     2105.05     2167.43    177.62 o 
  -9   9   8      779.61      808.44     96.27 o 
  -7   9   8    15583.12    15637.06    374.46 o 
  -5   9   8    17069.71    17134.50    257.72 o 
  -3   9   8      579.65      569.51     58.20 o 
  -1   9   8     3618.78     3529.12    100.57 o 
   1   9   8     9599.18     9898.20    243.52 o 
   3   9   8    73356.52    79968.23   3137.84 o 
   5   9   8     1074.24     1315.58    130.47 o 
   7   9   8     5822.19     6424.92    373.30 o 
  -8  10   8     1174.21     1083.90    115.71 o 
  -6  10   8    30190.29    31007.12    578.31 o 
  -4  10   8    41029.13    41795.61    697.43 o 
  -2  10   8      228.14      275.41     46.53 o 
   0  10   8     5788.45     5628.64    145.29 o 
   2  10   8    16653.64    18034.15    637.39 o 
   4  10   8     4828.09     4573.16    205.45 o 
   6  10   8      631.10      613.61     96.09 o 
   8  10   8        1.42       70.61     66.58 o 
  -9  11   8        2.74      -16.74     86.71 o 
  -7  11   8     2886.47     2772.98    160.30 o 
  -5  11   8     5208.52     5224.57    149.49 o 
  -3  11   8     1713.00     1610.08     95.11 o 
  -1  11   8     2737.04     2910.22     86.53 o 
   1  11   8    14044.57    13456.02    431.91 o 
   3  11   8    25647.62    26083.31    790.36 o 
   5  11   8     3127.05     3397.45    206.37 o 
   7  11   8      436.90      356.56     72.32 o 
  -8  12   8       14.40       56.49     84.44 o 
  -6  12   8      934.91      936.45     73.74 o 
  -4  12   8     4473.15     4208.47    133.95 o 
  -2  12   8      391.54      451.47     63.54 o 
   0  12   8     6232.92     6415.39    163.53 o 
   2  12   8       89.99      138.24     71.50 o 
   4  12   8      324.40      490.38     79.33 o 
   6  12   8     7584.48     7612.89    348.88 o 
  -7  13   8     1015.69      899.75    136.94 o 
  -5  13   8     3451.58     3322.77    121.62 o 
  -3  13   8      387.36      396.24     60.32 o 
  -1  13   8    15818.98    16904.91    348.83 o 
   1  13   8     2770.86     2567.54    126.08 o 
   3  13   8      840.21      982.70    168.29 o 
   5  13   8       49.25      149.52     58.65 o 
   7  13   8     2733.93     2682.75    292.02 o 
  -8  14   8      585.66      446.83     87.89 o 
  -6  14   8      647.08      647.29     93.10 o 
  -4  14   8      991.70     1008.93     87.82 o 
  -2  14   8    11927.37    12045.07    309.78 o 
   0  14   8     5746.99     6109.68    211.52 o 
   2  14   8     4706.90     4972.92    273.98 o 
   4  14   8     5260.31     5204.53    292.11 o 
   6  14   8     3990.16     4000.61    297.37 o 
  -7  15   8      290.17      247.98     96.40 o 
  -5  15   8     4687.38     4677.46    170.61 o 
  -3  15   8     1720.26     1580.79     97.37 o 
  -1  15   8    17988.17    18983.41    344.26 o 
   1  15   8       54.64      120.89     81.90 o 
   3  15   8     7494.83     7560.15    421.33 o 
   5  15   8       47.90       46.79     58.84 o 
  -6  16   8     8081.35     8152.92    453.59 o 
  -4  16   8     3115.55     2870.05    172.58 o 
  -2  16   8     6828.31     7080.30    193.10 o 
   0  16   8     1704.66     1582.47    116.40 o 
   2  16   8     7208.31     7044.70    409.51 o 
   4  16   8     4228.22     3779.04    268.75 o 
  -5  17   8     8140.21     7964.36    236.09 o 
  -3  17   8        0.10       30.18     65.44 o 
  -1  17   8      805.49      737.63     84.22 o 
   1  17   8     2924.84     2901.43    289.63 o 
   3  17   8     8105.72     7816.78    425.85 o 
  -4  18   8     3729.06     3900.05    187.98 o 
  -2  18   8      252.34      192.77     68.01 o 
   0  18   8       73.49       43.01     66.21 o 
   2  18   8     2697.11     2623.75    229.67 o 
  -3  19   8       15.75       36.36     68.30 o 
  -1  19   8      200.59      220.93    105.47 o 
   1  19   8      806.02      698.82    168.57 o 
  -9   1   9      122.54      310.50     73.99 o 
  -7   1   9      260.56      442.42    107.56 o 
  -5   1   9     8220.66     8818.95    309.33 o 
  -3   1   9    14839.66    14526.41    324.54 o 
  -1   1   9     1100.93     1283.19     56.97 o 
   1   1   9     1091.68     1281.60     75.54 o 
   3   1   9     8697.80     8674.38    136.02 o 
   5   1   9     7207.46     7102.53    144.97 o 
   7   1   9       95.34      143.36     52.04 o 
   9   1   9     1793.50     1892.28    181.43 o 
 -10   2   9      520.87      491.38    107.18 o 
  -8   2   9     8967.80     8996.55    320.89 o 
  -6   2   9      315.76      462.79    163.26 o 
  -4   2   9    33597.18    34083.86    916.71 o 
  -2   2   9      303.41      327.85     44.69 o 
   0   2   9   131700.69   126434.52   1154.00 o 
   2   2   9     1838.54     1747.06     74.52 o 
   4   2   9    16883.24    17015.29    254.58 o 
   6   2   9     1604.85     1551.03    132.56 o 
   8   2   9     3133.38     3031.55    216.96 o 
  -9   3   9    13586.99    14019.40    535.96 o 
  -7   3   9    54714.02    57259.38   1425.26 o 
  -5   3   9      244.30      258.37     63.11 o 
  -3   3   9     4028.76     3908.48     88.50 o 
  -1   3   9   126385.78   125253.46   1127.34 o 
   1   3   9    91234.45    89207.29    634.22 o 
   3   3   9      602.69      619.29     64.78 o 
   5   3   9       12.59       97.08     31.24 o 
   7   3   9    15666.35    15752.71    443.18 o 
   9   3   9    11670.26    11933.31    573.72 o 
 -10   4   9     4837.10     4943.41    274.07 o 
  -8   4   9    19732.94    22007.60    499.79 o 
  -6   4   9     2559.45     2412.72    141.55 o 
  -4   4   9     1809.85     1711.07     57.89 o 
  -2   4   9    38113.00    39334.02    342.31 o 
   0   4   9   378635.09   384277.53   1378.62 o 
   2   4   9    42956.69    44286.82    947.79 o 
   4   4   9    20746.54    20754.46    328.80 o 
   6   4   9      381.76      463.77     65.14 o 
   8   4   9     7031.93     7357.46    196.15 o 
  -9   5   9     8980.57     9211.24    292.70 o 
  -7   5   9    40554.93    40783.40    831.45 o 
  -5   5   9     7341.42     7089.47    126.38 o 
  -3   5   9    17741.01    18229.98    240.96 o 
  -1   5   9    61981.59    62323.30    597.78 o 
   1   5   9    18994.75    19408.64    411.13 o 
   3   5   9      470.67      567.88     68.77 o 
   5   5   9     1262.14     1265.27    117.17 o 
   7   5   9    12396.28    12425.65    279.86 o 
   9   5   9     8519.66     8565.74    535.10 o 
 -10   6   9     1873.40     1835.00    186.35 o 
  -8   6   9     1943.68     1883.80    148.47 o 
  -6   6   9      823.85      994.86    103.57 o 
  -4   6   9      923.86      999.67     57.27 o 
  -2   6   9      159.03      201.15     35.83 o 
   0   6   9    73688.97    74491.66   1074.55 o 
   2   6   9    10510.64    10515.41    178.92 o 
   4   6   9     7284.23     7505.27    221.24 o 
   6   6   9       75.59       85.94     49.19 o 
   8   6   9     1591.16     1514.82    149.54 o 
  -9   7   9     4552.09     4718.19    216.47 o 
  -7   7   9    12805.00    12601.45    368.45 o 
  -5   7   9       74.45      100.02     37.90 o 
  -3   7   9     7212.10     7195.96    132.93 o 
  -1   7   9    16407.27    15620.08    273.14 o 
   1   7   9     5191.72     5165.49    164.07 o 
   3   7   9    11277.10    13073.32    547.65 o 
   5   7   9       33.08       84.60     58.82 o 
   7   7   9     5170.38     5413.12    284.50 o 
 -10   8   9     1584.02     1388.22    137.85 o 
  -8   8   9      713.60      767.29     88.15 o 
  -6   8   9     1065.09     1105.78     81.20 o 
  -4   8   9    21878.48    21839.01    421.45 o 
  -2   8   9    14056.62    14202.79    213.85 o 
   0   8   9    18021.63    17413.96    238.83 o 
   2   8   9    13900.80    14250.97    410.71 o 
   4   8   9     5823.54     5747.45    233.15 o 
   6   8   9     2118.44     2140.51    178.78 o 
   8   8   9       26.77       81.38     56.24 o 
  -9   9   9       29.01       20.34     67.59 o 
  -7   9   9        4.38      115.13     62.10 o 
  -5   9   9    10138.01    10047.25    190.54 o 
  -3   9   9    19519.93    19779.89    272.40 o 
  -1   9   9    11303.30    11280.42    192.40 o 
   1   9   9     8322.06     7988.58    171.26 o 
   3   9   9    17405.38    18142.98    590.15 o 
   5   9   9     5783.35     6185.83    301.88 o 
   7   9   9       72.95       78.57     97.13 o 
  -8  10   9     7334.16     7394.42    259.71 o 
  -6  10   9     1391.10     1327.48     86.48 o 
  -4  10   9    11524.95    11434.34    259.37 o 
  -2  10   9       27.75      143.21     38.59 o 
   0  10   9    38077.42    40069.80    641.69 o 
   2  10   9      543.02      626.81     83.34 o 
   4  10   9     4907.25     4918.88    206.77 o 
   6  10   9      301.28      187.35     60.11 o 
   8  10   9     2542.68     2356.88    266.57 o 
  -9  11   9     3285.28     3125.54    228.65 o 
  -7  11   9     6595.70     6441.58    300.86 o 
  -5  11   9     3960.49     4032.37    124.21 o 
  -3  11   9     3399.52     3276.99    115.90 o 
  -1  11   9    24748.61    26293.35    394.84 o 
   1  11   9    22674.64    23645.43   1125.51 o 
   3  11   9     1201.59     1463.64    138.62 o 
   5  11   9     7489.14     7613.23    312.25 o 
   7  11   9     1420.92     1437.35    171.92 o 
  -8  12   9     6121.46     5890.83    285.42 o 
  -6  12   9      484.78      526.38     69.89 o 
  -4  12   9    11706.97    11803.19    248.24 o 
  -2  12   9      522.99      592.03     93.59 o 
   0  12   9    51036.21    53808.61   1071.47 o 
   2  12   9      960.31     1045.03    104.61 o 
   4  12   9    14459.61    15230.22    447.21 o 
   6  12   9      419.76      442.12     87.34 o 
  -7  13   9     5571.07     5350.09    298.79 o 
  -5  13   9     2200.15     2288.60    103.91 o 
  -3  13   9     2273.48     2189.25     93.33 o 
  -1  13   9     6409.41     6454.10    217.27 o 
   1  13   9     7170.00     7675.69    281.32 o 
   3  13   9      111.22      142.46     61.47 o 
   5  13   9     1558.41     1328.66    135.20 o 
  -6  14   9       46.44       84.49     57.40 o 
  -4  14   9      412.98      363.46     59.61 o 
  -2  14   9     3802.28     3713.22    129.92 o 
   0  14   9    15982.72    16353.85    434.01 o 
   2  14   9     8194.91     8908.25    384.57 o 
   4  14   9       57.98      148.62     61.14 o 
   6  14   9       68.10       83.87     73.26 o 
  -7  15   9     3593.74     3213.07    309.50 o 
  -5  15   9     1168.73     1054.37     88.61 o 
  -3  15   9     2969.30     2818.95    133.61 o 
  -1  15   9     4742.17     4710.82    225.73 o 
   1  15   9     2117.02     2241.81    152.45 o 
   3  15   9     2827.44     2620.99    203.52 o 
   5  15   9      583.03      591.49     75.63 o 
  -6  16   9      170.10       84.05     70.26 o 
  -4  16   9     5939.77     6154.60    260.13 o 
  -2  16   9     2349.07     2624.79    132.92 o 
   0  16   9      862.54      740.26     96.64 o 
   2  16   9     3873.63     4247.98    321.82 o 
   4  16   9     1569.62     1398.00    147.05 o 
  -5  17   9     3259.26     3065.14    177.91 o 
  -3  17   9     4194.17     4383.79    223.22 o 
  -1  17   9     1221.39     1354.18    128.46 o 
   1  17   9     2292.94     2241.02    268.14 o 
   3  17   9     4042.17     3657.51    402.21 o 
  -4  18   9     5790.03     5843.82    243.71 o 
  -2  18   9      568.44      492.18     84.11 o 
   0  18   9      654.55      749.23    108.54 o 
   2  18   9      125.35      132.60     72.31 o 
  -3  19   9     2240.22     2063.09    183.99 o 
  -1  19   9     2123.51     2138.08    189.63 o 
   1  19   9     2779.05     2784.52    228.26 o 
 -10   0  10    30960.30    33765.57    885.55 o 
  -8   0  10     1083.44      970.28    115.90 o 
  -6   0  10    12887.83    13255.97    602.30 o 
  -4   0  10    86692.30    88554.60   1883.61 o 
  -2   0  10    67481.87    66333.92    639.96 o 
   0   0  10      123.14      186.15     49.07 o 
   2   0  10     3213.51     3355.39    121.41 o 
   4   0  10    13792.59    14350.83    287.43 o 
   6   0  10    55672.74    64354.39   4921.21 o 
   8   0  10     1008.08      935.25    169.50 o 
  -9   1  10        4.15      111.91     72.23 o 
  -7   1  10     4971.91     5260.15    228.87 o 
  -5   1  10    12790.82    13406.22    352.58 o 
  -3   1  10   148383.11   143494.11   2046.72 o 
  -1   1  10    36806.00    35066.23    323.30 o 
   1   1  10    10513.86    10544.52    184.40 o 
   3   1  10        9.73       25.07     34.21 o 
   5   1  10    11701.75    11572.99    231.90 o 
   7   1  10    14168.34    14413.93    327.38 o 
   9   1  10        1.44       70.26     57.13 o 
 -10   2  10     6795.09     7015.08    382.55 o 
  -8   2  10      368.53      550.83     94.23 o 
  -6   2  10     1498.85     1660.47    128.65 o 
  -4   2  10    39484.49    38115.61    744.01 o 
  -2   2  10    12369.79    12313.51    154.41 o 
   0   2  10     1745.58     1767.27    126.52 o 
   2   2  10      349.36      287.62     34.95 o 
   4   2  10    13368.16    13449.69    318.81 o 
   6   2  10    38839.53    38985.77   1088.09 o 
   8   2  10      728.02      737.49    103.56 o 
  -9   3  10       54.41       93.94     45.98 o 
  -7   3  10     1212.19     1629.11    169.45 o 
  -5   3  10      172.36      222.62     73.60 o 
  -3   3  10    58308.93    58338.17    513.08 o 
  -1   3  10    50039.66    49108.49    757.12 o 
   1   3  10     1897.60     1547.17    175.74 o 
   3   3  10     3266.62     3343.00    116.02 o 
   5   3  10     6262.86     6040.57    165.78 o 
   7   3  10     3007.57     3072.86    175.93 o 
   9   3  10      501.59      348.09    138.15 o 
 -10   4  10      258.89      263.93     72.40 o 
  -8   4  10     3137.60     3083.68    213.19 o 
  -6   4  10     3243.47     3225.74    200.61 o 
  -4   4  10      287.36      518.83     69.84 o 
  -2   4  10     1292.70     1439.62     77.38 o 
   0   4  10     6156.33     5789.59    109.22 o 
   2   4  10     3206.80     3155.61    172.60 o 
   4   4  10      891.25     1196.46    122.07 o 
   6   4  10     1764.68     1654.62    141.25 o 
   8   4  10       19.46       60.93     60.63 o 
  -9   5  10       10.82       73.93     49.54 o 
  -7   5  10    14155.91    14453.35    394.29 o 
  -5   5  10       32.85      102.38     33.51 o 
  -3   5  10    16521.33    16043.88    201.86 o 
  -1   5  10        2.55       34.71     28.33 o 
   1   5  10       67.33      113.18     24.93 o 
   3   5  10       35.07      136.01     54.86 o 
   5   5  10     3298.92     3407.97    181.41 o 
   7   5  10     4538.40     4383.49    183.48 o 
 -10   6  10     3828.60     3553.12    275.87 o 
  -8   6  10     2004.69     2033.11    149.17 o 
  -6   6  10     1304.37     1317.58    118.00 o 
  -4   6  10    29750.27    29327.10    392.55 o 
  -2   6  10    12859.78    12540.38    178.52 o 
   0   6  10      496.03      432.33     42.38 o 
   2   6  10     3033.95     3201.79     95.44 o 
   4   6  10     1894.11     1841.31    140.53 o 
   6   6  10    16210.75    16890.21    457.26 o 
   8   6  10      768.19      696.40    109.24 o 
  -9   7  10      410.85      331.63     99.69 o 
  -7   7  10    10667.70    10331.68    325.45 o 
  -5   7  10     1366.43     1349.07     69.95 o 
  -3   7  10    79145.86    81470.46   1076.33 o 
  -1   7  10    11296.87    11695.18    191.30 o 
   1   7  10    28088.76    28216.73    545.53 o 
   3   7  10     1682.92     1655.69    102.10 o 
   5   7  10     6477.46     6360.05    262.61 o 
   7   7  10     6586.81     6463.90    307.65 o 
 -10   8  10     8402.20     8008.94    280.12 o 
  -8   8  10     1725.03     1915.74    130.32 o 
  -6   8  10    10327.73    10274.83    399.32 o 
  -4   8  10    30911.35    31331.66    589.38 o 
  -2   8  10    18656.59    18846.03    322.95 o 
   0   8  10      836.57      879.72     48.29 o 
   2   8  10     7238.23     7008.46    228.06 o 
   4   8  10     2791.62     2730.31    133.50 o 
   6   8  10    26572.41    27652.24    527.44 o 
   8   8  10        3.71       25.40     55.45 o 
  -9   9  10      372.76      421.00    114.25 o 
  -7   9  10      941.00      897.58    102.60 o 
  -5   9  10     2764.31     2678.12     98.81 o 
  -3   9  10    57904.33    59164.64   1114.41 o 
  -1   9  10    37582.41    39007.51    887.04 o 
   1   9  10     9493.02     9635.15    233.76 o 
   3   9  10      176.20      211.83     79.27 o 
   5   9  10    13332.07    13223.91    364.76 o 
   7   9  10     7384.88     7182.26    303.42 o 
  -8  10  10      960.08      796.64    103.39 o 
  -6  10  10      236.51      250.70     38.86 o 
  -4  10  10    18648.29    18746.04    434.91 o 
  -2  10  10    21412.83    22300.56    404.71 o 
   0  10  10     6302.41     6284.82    168.67 o 
   2  10  10     1267.80     1265.60    123.88 o 
   4  10  10    15661.39    16498.95    450.56 o 
   6  10  10    25507.68    27360.94    502.83 o 
  -9  11  10        3.32       64.48     79.53 o 
  -7  11  10     2002.89     1813.17    167.60 o 
  -5  11  10     1572.47     1440.80     84.39 o 
  -3  11  10    17870.12    18778.04    556.97 o 
  -1  11  10    26826.13    26599.12    437.00 o 
   1  11  10       80.62      142.25     71.68 o 
   3  11  10     1912.57     1959.89    139.38 o 
   5  11  10     2579.23     2632.85    197.53 o 
   7  11  10      670.40      636.92     98.82 o 
  -8  12  10     3260.52     2882.13    212.48 o 
  -6  12  10     2668.97     2487.89    136.07 o 
  -4  12  10      252.61      334.88     69.54 o 
  -2  12  10      544.15      578.58     55.89 o 
   0  12  10     2136.25     2108.30    134.29 o 
   2  12  10      842.72      954.63     99.11 o 
   4  12  10     1487.98     1508.93    134.90 o 
   6  12  10      767.05      734.74    112.57 o 
  -7  13  10     5706.66     5477.85    322.86 o 
  -5  13  10      166.43      173.99     60.79 o 
  -3  13  10      372.74      335.85     65.29 o 
  -1  13  10     1219.65     1173.76     90.46 o 
   1  13  10     3246.53     3296.73    182.91 o 
   3  13  10     1086.77     1139.61    128.10 o 
   5  13  10     1668.05     1466.22    170.72 o 
  -6  14  10     5830.99     5992.23    215.68 o 
  -4  14  10     2944.21     2803.32    118.95 o 
  -2  14  10     4384.41     4495.69    158.90 o 
   0  14  10     8006.45     8003.01    235.52 o 
   2  14  10    17144.06    18512.31    442.51 o 
   4  14  10     1031.18      950.83    118.70 o 
   6  14  10      853.73      693.96    104.89 o 
  -7  15  10     5474.46     5497.23    395.70 o 
  -5  15  10      568.62      440.28     64.45 o 
  -3  15  10     4620.76     4805.43    175.93 o 
  -1  15  10        4.49       68.53     58.31 o 
   1  15  10    12556.68    13406.59    540.95 o 
   3  15  10     3021.67     3203.27    323.76 o 
   5  15  10     1577.92     1288.46    146.61 o 
  -6  16  10     1878.28     1733.83    193.21 o 
  -4  16  10     3156.64     3175.22    194.63 o 
  -2  16  10    10360.66    11293.90    373.12 o 
   0  16  10       92.18      182.31     82.58 o 
   2  16  10     5278.58     5012.00    307.73 o 
   4  16  10     1380.93     1337.99    159.40 o 
  -5  17  10      152.99      104.57     69.20 o 
  -3  17  10    11227.65    11332.62    457.07 o 
  -1  17  10     5378.19     5491.49    217.20 o 
   1  17  10     1215.79     1048.07    129.49 o 
   3  17  10       27.19       49.12     56.37 o 
  -4  18  10      804.64      672.58     97.73 o 
  -2  18  10     2416.24     2472.09    220.67 o 
   0  18  10      243.80      232.48     78.03 o 
   2  18  10       79.07       39.11     60.95 o 
  -1  19  10     1365.01     1098.19    194.13 o 
   1  19  10       25.53       60.73    100.76 o 
  -9   1  11       14.20      113.04     76.97 o 
  -7   1  11     5960.65     6220.62    261.38 o 
  -5   1  11     2807.38     2783.95    123.71 o 
  -3   1  11      630.59      453.04     99.64 o 
  -1   1  11     6050.78     5841.78    221.98 o 
   1   1  11      451.06      422.18     45.16 o 
   3   1  11    13782.80    14414.28    212.98 o 
   5   1  11      574.54      666.40     73.15 o 
   7   1  11     6458.52     6080.69    317.91 o 
 -10   2  11     1022.14     1011.33    129.85 o 
  -8   2  11     1138.86     1131.23    116.10 o 
  -6   2  11    26334.00    26655.01    473.45 o 
  -4   2  11    31432.94    31049.69    697.04 o 
  -2   2  11     3782.96     3619.36     84.07 o 
   0   2  11     2875.17     2709.57    101.38 o 
   2   2  11    13776.67    13190.54    308.56 o 
   4   2  11    19792.04    20624.46    433.91 o 
   6   2  11      632.09      661.66     91.39 o 
   8   2  11     3062.64     2901.95    243.42 o 
  -9   3  11     1677.83     1651.91    157.39 o 
  -7   3  11    16312.55    16630.03    417.87 o 
  -5   3  11    14152.10    14353.92    365.56 o 
  -3   3  11     2811.95     2707.28     80.27 o 
  -1   3  11     2309.00     2164.04    100.01 o 
   1   3  11    12295.55    12068.39    181.86 o 
   3   3  11   154006.63   168724.17   2676.14 o 
   5   3  11     8032.72     7902.21    206.77 o 
   7   3  11     5433.27     5363.36    321.66 o 
 -10   4  11     4498.03     4689.16    284.75 o 
  -8   4  11     1428.99     1560.37    149.69 o 
  -6   4  11    37092.16    37999.48    569.96 o 
  -4   4  11    55365.25    55421.41    524.93 o 
  -2   4  11     7371.74     7304.67    121.01 o 
   0   4  11     5898.09     5793.47    145.39 o 
   2   4  11    50856.84    51778.37    851.80 o 
   4   4  11    44761.00    47478.52    627.89 o 
   6   4  11      117.39      214.26     48.36 o 
   8   4  11      168.51      179.24     71.14 o 
  -9   5  11     1741.50     1704.87    145.59 o 
  -7   5  11    14310.84    14070.27    422.92 o 
  -5   5  11    20219.43    20512.78    376.90 o 
  -3   5  11       60.85       51.72     29.90 o 
  -1   5  11     1263.37     1209.19     64.62 o 
   1   5  11     5568.88     5635.88     97.10 o 
   3   5  11    97758.89   103077.63   1351.14 o 
   5   5  11     4522.31     4597.69    174.35 o 
   7   5  11     9695.63     9876.64    421.92 o 
 -10   6  11      191.32      221.46     82.31 o 
  -8   6  11     3539.06     3456.87    187.17 o 
  -6   6  11    29496.32    29849.85    584.64 o 
  -4   6  11    48142.21    47332.33    519.10 o 
  -2   6  11      990.31     1083.41     62.87 o 
   0   6  11       15.86       -3.72     40.95 o 
   2   6  11    20175.65    20857.44    459.04 o 
   4   6  11     3278.04     3102.58    175.93 o 
   6   6  11        3.95      114.94     88.62 o 
   8   6  11      426.20      389.40    103.91 o 
  -9   7  11       22.02      206.66     89.38 o 
  -7   7  11     5289.28     5192.46    213.40 o 
  -5   7  11     8820.67     8520.89    216.62 o 
  -3   7  11     1176.23     1211.20     96.17 o 
  -1   7  11     5987.14     5638.29    199.54 o 
   1   7  11    11198.18    10113.35    404.49 o 
   3   7  11    28322.82    29303.22    831.06 o 
   5   7  11     3316.93     3560.97    200.10 o 
   7   7  11       58.90      158.19     63.46 o 
  -8   8  11        6.19      114.12     70.50 o 
  -6   8  11     1996.92     2041.97    137.68 o 
  -4   8  11     8330.74     7731.20    189.69 o 
  -2   8  11      727.05      710.93     62.00 o 
   0   8  11     8159.02     8188.98    160.62 o 
   2   8  11     1513.06     1501.71    104.93 o 
   4   8  11        1.33       31.07     75.27 o 
   6   8  11    10030.80    10513.22    407.24 o 
   8   8  11     2594.81     2334.73    293.93 o 
  -9   9  11      208.33      147.47     79.56 o 
  -7   9  11     1611.21     1648.20    145.02 o 
  -5   9  11     5159.45     4886.39    149.69 o 
  -3   9  11        4.06       67.02     49.40 o 
  -1   9  11    13512.09    13545.57    231.61 o 
   1   9  11     3418.08     3375.32    162.78 o 
   3   9  11     2487.02     2866.43    231.11 o 
   5   9  11        3.76       78.27     85.46 o 
   7   9  11     3696.40     3795.12    322.09 o 
  -8  10  11       16.10       60.11     77.37 o 
  -6  10  11     3769.36     3841.60    190.40 o 
  -4  10  11      861.31      825.04     67.89 o 
  -2  10  11     5877.93     5969.85    165.51 o 
   0  10  11     5912.71     5632.65    198.43 o 
   2  10  11    13651.63    14346.36    368.95 o 
   4  10  11    12038.55    12350.14    320.71 o 
   6  10  11     2098.61     2141.37    172.77 o 
  -7  11  11     1336.89     1349.72    147.51 o 
  -5  11  11     6950.53     7131.34    176.11 o 
  -3  11  11     1333.55     1300.54     93.03 o 
  -1  11  11    12896.32    13481.89    272.34 o 
   1  11  11       86.47      107.90     63.23 o 
   3  11  11    25257.32    27520.72    794.49 o 
   5  11  11      496.40      566.84     98.37 o 
   7  11  11     4497.03     4474.35    282.85 o 
  -8  12  11        0.05      107.71     80.02 o 
  -6  12  11    11760.49    11888.91    477.92 o 
  -4  12  11     9191.46     9190.04    245.48 o 
  -2  12  11    10274.72    10433.14    450.13 o 
   0  12  11     5347.57     5371.26    226.45 o 
   2  12  11    11540.42    12433.55    467.74 o 
   4  12  11     7372.01     7564.00    439.35 o 
   6  12  11      547.08      511.59     83.11 o 
  -7  13  11     6214.78     6019.38    224.01 o 
  -5  13  11    14219.76    14802.00    352.77 o 
  -3  13  11        2.98       36.92     53.60 o 
  -1  13  11      999.02     1056.81     86.40 o 
   1  13  11     5295.43     5472.70    245.91 o 
   3  13  11    20722.12    22039.14    557.77 o 
   5  13  11      343.79      364.36     87.74 o 
  -6  14  11     8664.82     9110.67    317.09 o 
  -4  14  11    13104.99    13528.02    281.16 o 
  -2  14  11       12.40       25.49     47.41 o 
   0  14  11     1157.62     1148.02    129.57 o 
   2  14  11     6042.13     6195.05    262.94 o 
   4  14  11     2205.40     2003.07    175.29 o 
  -7  15  11      443.72      407.21    174.69 o 
  -5  15  11     1035.26      926.40     94.33 o 
  -3  15  11      161.02      210.75     60.36 o 
  -1  15  11      750.83      876.93    109.17 o 
   1  15  11     3571.00     3709.00    201.33 o 
   3  15  11     5374.83     5256.41    288.27 o 
   5  15  11     1067.24     1169.39    127.59 o 
  -6  16  11      372.79      447.55    120.70 o 
  -4  16  11     1563.95     1605.68    113.43 o 
  -2  16  11      362.85      377.25     70.17 o 
   0  16  11     2718.29     2825.43    190.03 o 
   2  16  11        9.71       10.61     72.25 o 
   4  16  11       96.51      145.99     67.40 o 
  -5  17  11     1014.79     1127.74    157.23 o 
  -3  17  11     1743.00     1525.41    146.69 o 
  -1  17  11     9169.93     9938.27    356.20 o 
   1  17  11     1269.71     1317.92    189.33 o 
   3  17  11       20.70       24.96     45.09 o 
  -4  18  11      609.98      457.57    106.03 o 
  -2  18  11     6031.61     5756.08    289.52 o 
   0  18  11     3212.62     2959.19    264.44 o 
   2  18  11     1232.83     1110.05    148.20 o 
  -1  19  11     6183.40     6223.67    292.99 o 
 -10   0  12     5419.08     5683.44    457.47 o 
  -8   0  12    23118.70    25914.89    746.32 o 
  -6   0  12     3629.97     3713.32    212.54 o 
  -4   0  12       93.48      129.86     98.07 o 
  -2   0  12    41593.22    41804.86    550.90 o 
   2   0  12    38690.11    42212.96    957.56 o 
   4   0  12    11411.69    11661.04    295.82 o 
   6   0  12     1128.59      904.87    159.63 o 
   8   0  12     5115.05     6000.68   1139.89 o 
  -9   1  12     9392.42     9666.54    325.70 o 
  -7   1  12    53669.55    58149.27   1019.77 o 
  -5   1  12      776.04      803.90     85.24 o 
  -3   1  12    12367.15    11889.32    161.53 o 
  -1   1  12    85710.27    84094.12   1592.71 o 
   1   1  12    42723.34    43061.69    978.18 o 
   3   1  12      150.93      217.92     54.97 o 
   5   1  12      189.71      150.31     38.24 o 
   7   1  12    11029.21    10752.54    544.23 o 
 -10   2  12      526.93      473.13     86.84 o 
  -8   2  12     3590.57     3561.76    223.82 o 
  -6   2  12      429.20      395.98     79.77 o 
  -4   2  12     9872.00     9865.55    448.62 o 
  -2   2  12      245.56      307.65     45.01 o 
   0   2  12    71992.21    72060.61   1837.84 o 
   2   2  12     5652.60     5452.99    158.05 o 
   4   2  12    12713.96    12707.18    304.91 o 
   6   2  12      159.96      237.42     58.34 o 
   8   2  12     1588.63     1426.50    150.23 o 
  -9   3  12     1611.21     1608.35    172.89 o 
  -7   3  12     3502.52     3431.87    188.71 o 
  -5   3  12      820.40      837.18    100.84 o 
  -3   3  12      122.14      124.37     33.04 o 
  -1   3  12     6851.77     6429.28    186.18 o 
   1   3  12      954.14     1014.73     80.89 o 
   3   3  12      191.71      352.25     74.74 o 
   5   3  12      114.45      106.50     39.65 o 
   7   3  12      923.58      784.29    147.29 o 
 -10   4  12      541.91      619.62    145.10 o 
  -8   4  12      854.24     1025.81    113.04 o 
  -6   4  12      994.81     1080.12    122.81 o 
  -4   4  12     7952.22     7525.82    158.25 o 
  -2   4  12     7936.19     7929.22    134.97 o 
   0   4  12     6380.32     6514.95    164.93 o 
   2   4  12     9930.75     9775.59    273.76 o 
   4   4  12     1425.85     1425.03    115.49 o 
   6   4  12      611.51      546.34     82.72 o 
   8   4  12      391.93      257.58    117.34 o 
  -9   5  12       28.34      103.85    104.93 o 
  -7   5  12      277.29      310.14     91.51 o 
  -5   5  12    12461.74    12044.16    370.07 o 
  -3   5  12    18399.29    18157.43    257.49 o 
  -1   5  12     5155.92     5292.82    107.47 o 
   1   5  12     2152.98     2039.19     78.33 o 
   3   5  12    10528.77    10514.04    341.08 o 
   5   5  12     6783.42     6973.73    232.28 o 
   7   5  12       87.64       95.27     58.83 o 
 -10   6  12      598.01      486.76     93.12 o 
  -8   6  12     8485.95     8264.13    286.35 o 
  -6   6  12     1789.57     1696.31    141.33 o 
  -4   6  12    12660.08    12608.78    251.61 o 
  -2   6  12        3.66      166.35     43.40 o 
   0   6  12    68018.53    72708.91    978.07 o 
   2   6  12     2646.92     2459.39    105.28 o 
   4   6  12     6188.84     6361.07    198.34 o 
   6   6  12     1005.15     1090.18    131.43 o 
   8   6  12     2780.19     2787.47    425.53 o 
  -9   7  12     7287.08     7373.79    319.05 o 
  -7   7  12    21400.69    21963.85    636.99 o 
  -5   7  12      281.09      323.01     41.79 o 
  -3   7  12     2115.28     2055.79     88.96 o 
  -1   7  12    55444.07    57553.24    801.61 o 
   1   7  12    37744.02    37823.47    656.31 o 
   3   7  12        8.25       65.61     68.46 o 
   5   7  12      874.72      858.01    102.84 o 
   7   7  12     3649.76     3067.42    283.03 o 
  -8   8  12    12272.56    12740.08    362.64 o 
  -6   8  12       77.05      126.32     69.00 o 
  -4   8  12     9005.32     8930.84    197.71 o 
  -2   8  12     7002.16     6845.51    171.82 o 
   0   8  12   100318.06   105955.55   1802.09 o 
   2   8  12     9043.67     9412.33    234.07 o 
   4   8  12    17282.08    18477.17   1106.87 o 
   6   8  12      273.65      249.51     69.08 o 
  -9   9  12     5048.75     5192.30    233.77 o 
  -7   9  12    11077.71    10610.87    312.50 o 
  -5   9  12     1883.03     1812.28     91.29 o 
  -3   9  12     9490.31     9540.34    310.55 o 
  -1   9  12    13281.35    13161.58    234.61 o 
   1   9  12    11949.51    12273.54    273.06 o 
   3   9  12       96.05       63.67     89.08 o 
   5   9  12      925.96      886.00    111.33 o 
   7   9  12     3621.57     3572.02    284.28 o 
  -8  10  12     2932.29     2885.74    184.79 o 
  -6  10  12      378.51      275.41     71.29 o 
  -4  10  12      124.31      132.39     51.37 o 
  -2  10  12     4832.19     4986.02    127.48 o 
   0  10  12    24921.15    25277.63    511.44 o 
   2  10  12    12332.30    12897.64    349.62 o 
   4  10  12      523.80      656.37     98.56 o 
   6  10  12      103.72      159.73     50.10 o 
  -7  11  12     8148.49     7886.45    229.54 o 
  -5  11  12     1828.07     1679.26     89.90 o 
  -3  11  12     3736.50     3643.42    125.75 o 
  -1  11  12    10246.50    10288.61    325.68 o 
   1  11  12     4422.43     4370.46    188.16 o 
   3  11  12     5847.43     6162.94    261.87 o 
   5  11  12      808.64      897.99    114.68 o 
  -8  12  12       68.18      189.27     73.40 o 
  -6  12  12      254.63      202.00     68.17 o 
  -4  12  12    13555.07    13859.07    279.23 o 
  -2  12  12     3775.30     3809.78    161.29 o 
   0  12  12     3714.16     3689.88    252.54 o 
   2  12  12     7406.67     7801.96    267.79 o 
   4  12  12     1497.31     1541.73    151.11 o 
   6  12  12      364.40      386.10     72.68 o 
  -7  13  12       75.17       44.60     43.12 o 
  -5  13  12     3312.18     3094.05    137.40 o 
  -3  13  12     7629.94     7267.15    240.87 o 
  -1  13  12     2790.01     2858.38    163.94 o 
   1  13  12     6402.47     6761.57    257.76 o 
   3  13  12     7010.10     7162.68    411.51 o 
   5  13  12     3708.18     3787.91    234.71 o 
  -6  14  12       33.45      -25.38     65.21 o 
  -4  14  12     8546.63     8949.26    326.58 o 
  -2  14  12      131.68      135.18     65.71 o 
   0  14  12     3842.96     3932.99    220.07 o 
   2  14  12        0.00       73.40     71.64 o 
   4  14  12     2811.17     2707.28    301.49 o 
  -5  15  12     3756.30     3405.77    238.96 o 
  -3  15  12     3520.56     3380.86    158.20 o 
  -1  15  12     5320.64     5172.99    231.79 o 
   1  15  12     5754.40     6072.80    261.03 o 
   3  15  12     2721.74     2776.89    463.92 o 
  -4  16  12     4892.93     5064.86    170.72 o 
  -2  16  12       29.69      111.91     74.13 o 
   0  16  12     8953.00     9643.75    578.46 o 
   2  16  12      451.08      467.91     75.44 o 
  -3  17  12      402.18      278.44     98.62 o 
  -1  17  12     2167.08     2320.63    179.17 o 
   1  17  12     2715.58     2609.33    198.68 o 
  -2  18  12      620.84      421.48    111.55 o 
   0  18  12     3935.00     3754.38    245.45 o 
  -9   1  13      118.53      115.43     65.36 o 
  -7   1  13     4412.36     4491.88    450.20 o 
  -5   1  13        1.43       57.28     85.03 o 
  -3   1  13    20713.99    20521.13    242.69 o 
  -1   1  13    16223.79    14734.03    756.19 o 
   1   1  13     1887.02     2165.29    137.32 o 
   3   1  13       19.93       50.97     52.86 o 
   5   1  13     2915.45     2912.90    210.36 o 
   7   1  13     2084.21     1820.29    176.82 o 
 -10   2  13     5631.64     5514.35    315.35 o 
  -8   2  13      850.69      976.99    138.17 o 
  -6   2  13     2133.45     2011.63    145.73 o 
  -4   2  13    40792.84    39021.22   1596.65 o 
  -2   2  13     6379.73     5856.15    111.83 o 
   0   2  13        0.67      330.70    158.56 o 
   2   2  13      291.61      248.46     33.90 o 
   4   2  13     2962.10     2967.98    132.55 o 
   6   2  13    22080.77    22649.74    725.56 o 
   8   2  13      601.07      416.03     87.77 o 
  -9   3  13      117.59       24.22     88.58 o 
  -7   3  13     5133.35     5224.61    251.91 o 
  -5   3  13     6403.91     6213.58    224.67 o 
  -3   3  13    84458.47    86422.55    828.53 o 
  -1   3  13    31452.21    31915.38    497.90 o 
   1   3  13    15591.17    15647.24    267.81 o 
   3   3  13      265.94      267.93     56.60 o 
   5   3  13     9293.99     9175.72    263.71 o 
   7   3  13     8737.46     8400.61    462.97 o 
 -10   4  13    15394.48    15917.80    571.55 o 
  -8   4  13      487.50      510.99     95.60 o 
  -6   4  13    11753.00    11506.76    324.86 o 
  -4   4  13    42983.57    43338.27    471.73 o 
  -2   4  13    32965.40    33158.10    352.48 o 
   0   4  13       25.77       44.36     43.28 o 
   2   4  13     2654.28     2480.03    114.38 o 
   4   4  13     3967.67     3812.95    129.90 o 
   6   4  13    33632.71    33824.81   1120.69 o 
   8   4  13      351.52      274.61     96.64 o 
  -9   5  13      161.71      208.29     71.75 o 
  -7   5  13     3178.98     3186.59    226.30 o 
  -5   5  13     8097.35     8176.91    267.84 o 
  -3   5  13    71728.31    72409.30    741.19 o 
  -1   5  13    25301.31    25477.21    294.61 o 
   1   5  13     6695.62     6627.20    214.33 o 
   3   5  13       15.59       64.85     50.51 o 
   5   5  13     9499.66     9214.13    230.48 o 
   7   5  13     7137.39     6884.10    457.18 o 
 -10   6  13     5223.93     5078.77    331.82 o 
  -8   6  13      445.22      490.34     92.76 o 
  -6   6  13      502.23      545.31     94.33 o 
  -4   6  13    17575.71    16729.91    254.40 o 
  -2   6  13    22328.53    23346.10    320.68 o 
   0   6  13     3870.67     3911.15    120.76 o 
   2   6  13      649.25      658.28     64.70 o 
   4   6  13    12523.79    11922.05    335.62 o 
   6   6  13    24246.92    26271.58    477.36 o 
  -9   7  13       37.93      100.17     86.50 o 
  -7   7  13      450.32      510.03    109.81 o 
  -5   7  13     1811.40     1802.20     98.72 o 
  -3   7  13    31496.97    32712.28    517.83 o 
  -1   7  13    34888.36    34424.42    545.99 o 
   1   7  13      100.57       91.18     57.47 o 
   3   7  13     1615.20     1568.10    262.52 o 
   5   7  13     5066.21     5380.97    242.15 o 
   7   7  13     1390.49     1229.28    193.04 o 
  -8   8  13     2970.42     3019.82    213.78 o 
  -6   8  13     3037.76     2954.70    171.44 o 
  -4   8  13       19.16       95.63     41.94 o 
  -2   8  13      361.24      367.30     40.65 o 
   0   8  13     2121.54     1900.58    112.56 o 
   2   8  13     3067.69     2816.80    154.97 o 
   4   8  13     1876.87     1652.26    282.07 o 
   6   8  13      861.01      854.83    125.95 o 
  -9   9  13        1.38       71.72     86.73 o 
  -7   9  13     8515.34     7799.83    431.35 o 
  -5   9  13       67.49       68.16     24.65 o 
  -3   9  13     4376.78     4362.80    143.10 o 
  -1   9  13      677.98      739.30     58.13 o 
   1   9  13      423.34      485.26     69.77 o 
   3   9  13      129.50      199.44     75.24 o 
   5   9  13     1645.44     1724.60    174.13 o 
   7   9  13     2218.02     2012.10    184.31 o 
  -8  10  13     2228.32     2218.14    160.21 o 
  -6  10  13     2602.97     2442.25    154.53 o 
  -4  10  13     6970.78     6670.50    213.68 o 
  -2  10  13     7413.58     7392.79    222.46 o 
   0  10  13     2940.88     2564.92    170.38 o 
   2  10  13     9595.93     9645.97    304.21 o 
   4  10  13        0.63      -38.37     73.07 o 
   6  10  13     3724.22     3104.60    269.25 o 
  -7  11  13     8035.98     7854.67    278.64 o 
  -5  11  13      220.30      219.03     48.10 o 
  -3  11  13    16205.58    16528.81    523.25 o 
  -1  11  13      689.27      641.10     99.25 o 
   1  11  13    14677.26    14362.58    465.04 o 
   3  11  13     4363.07     4433.79    196.23 o 
   5  11  13     2388.93     2486.22    232.52 o 
  -8  12  13     1541.33     1585.69    182.33 o 
  -6  12  13     3721.56     3510.71    193.26 o 
  -4  12  13     7172.68     6988.98    198.53 o 
  -2  12  13    12233.01    12674.94    562.13 o 
   0  12  13      505.44      559.47     88.75 o 
   2  12  13     5577.23     5296.85    239.90 o 
   4  12  13     1405.19     1491.81    160.98 o 
   6  12  13     8285.47     8134.07    316.82 o 
  -7  13  13      375.77      407.94     82.14 o 
  -5  13  13      887.81      850.28     86.54 o 
  -3  13  13    21942.11    24046.69    929.88 o 
  -1  13  13    14657.31    15381.08    368.40 o 
   1  13  13     1794.42     1739.91    178.04 o 
   3  13  13       50.22       84.68     67.55 o 
   5  13  13     7952.55     7906.59    294.33 o 
  -6  14  13       17.20       77.62     73.14 o 
  -4  14  13     4419.27     4297.38    170.88 o 
  -2  14  13     8643.85     9081.95    259.64 o 
   0  14  13     1693.13     1766.26    185.27 o 
   2  14  13      195.19      330.03     86.78 o 
   4  14  13     4320.45     4312.78    259.93 o 
  -5  15  13      499.51      361.42     84.84 o 
  -3  15  13     2677.99     2405.01    141.34 o 
  -1  15  13     6239.55     5745.51    267.65 o 
   1  15  13       66.14      110.50     67.47 o 
   3  15  13      167.99      113.22     80.98 o 
  -4  16  13        8.12       23.99     57.67 o 
  -2  16  13      248.43      224.62     68.00 o 
   0  16  13      637.19      712.80    124.50 o 
   2  16  13     1192.19     1259.88    139.37 o 
  -3  17  13       20.37       92.50     79.07 o 
  -1  17  13     1534.59     1620.53    150.38 o 
   1  17  13     2753.32     2788.90    262.31 o 
  -2  18  13     1277.21     1188.81    147.93 o 
   0  18  13     3516.35     3696.72    231.55 o 
 -10   0  14     5309.43     5101.83    434.69 o 
  -8   0  14     3713.38     4070.15    349.02 o 
  -6   0  14    31716.28    32697.27   1276.05 o 
  -4   0  14    55635.78    57881.69   1090.26 o 
  -2   0  14     1289.86     1135.82     78.63 o 
   0   0  14     5517.64     5214.29    151.64 o 
   2   0  14    58471.15    61474.41   1122.77 o 
   4   0  14    39708.29    43353.89   1666.16 o 
   6   0  14      786.05      947.52    170.55 o 
   8   0  14        6.28        2.64     90.40 o 
  -9   1  14     1185.19     1182.25    139.25 o 
  -7   1  14    10519.23    10598.82    390.95 o 
  -5   1  14    19529.35    19950.33    425.60 o 
  -3   1  14      696.58      537.70     45.37 o 
  -1   1  14      155.12      119.01     55.21 o 
   1   1  14     6386.85     6283.08    147.59 o 
   3   1  14    94117.38   102478.61   1629.05 o 
   5   1  14     7382.93     7161.67    221.10 o 
   7   1  14     6721.15     6466.32    373.58 o 
 -10   2  14      457.12      383.88     77.80 o 
  -8   2  14     2416.20     2517.78    173.91 o 
  -6   2  14    19726.75    19666.16    436.22 o 
  -4   2  14    33417.41    31910.62   1411.65 o 
  -2   2  14     2127.60     2035.95     78.31 o 
   0   2  14     3160.12     3124.09     97.95 o 
   2   2  14    12436.86    12088.21    199.92 o 
   4   2  14     4471.41     4507.17    192.67 o 
   6   2  14      261.65      268.79    124.93 o 
  -9   3  14        7.45      134.45     64.37 o 
  -7   3  14     5544.70     5996.68    290.06 o 
  -5   3  14     4402.64     4296.18    175.48 o 
  -3   3  14      472.87      479.68     77.72 o 
  -1   3  14      126.41      125.12     50.84 o 
   1   3  14     1654.47     1530.76    175.50 o 
   3   3  14    15678.04    15660.96    307.52 o 
   5   3  14      402.62      330.21     49.95 o 
   7   3  14     1720.50     1792.20    207.05 o 
 -10   4  14      449.29      478.26    113.65 o 
  -8   4  14        6.53      101.50     83.40 o 
  -6   4  14     1200.72     1283.19    153.67 o 
  -4   4  14     3947.90     3836.03    138.93 o 
  -2   4  14      450.00      447.83     56.75 o 
   0   4  14     5121.09     4802.87    171.68 o 
   2   4  14      652.48      652.26     80.22 o 
   4   4  14      210.62      200.89     51.56 o 
   6   4  14     3808.30     3415.39    310.40 o 
  -9   5  14       28.92      101.68     72.13 o 
  -7   5  14     1664.81     1637.51    154.78 o 
  -5   5  14     3539.66     3522.46    210.41 o 
  -3   5  14       26.13       78.29     48.66 o 
  -1   5  14     7852.23     7430.49    174.16 o 
   1   5  14     3179.56     2938.06    105.44 o 
   3   5  14     3350.85     3457.76    129.47 o 
   5   5  14       69.16      105.99     47.01 o 
   7   5  14     4844.47     4511.44    392.99 o 
  -8   6  14      619.03      592.81     92.10 o 
  -6   6  14     8223.54     7774.93    314.77 o 
  -4   6  14     9675.44     9884.85    196.76 o 
  -2   6  14     2208.93     2188.04     95.87 o 
   0   6  14     4375.72     4241.20    148.13 o 
   2   6  14    15536.94    15426.29    312.68 o 
   4   6  14    12883.06    13149.46    513.78 o 
   6   6  14      644.68      555.83    106.98 o 
  -9   7  14     2461.01     2290.49    167.60 o 
  -7   7  14     5308.34     4966.26    227.08 o 
  -5   7  14    10608.13    10754.25    353.87 o 
  -3   7  14      153.85      149.43     43.17 o 
  -1   7  14     4685.62     4385.19    125.83 o 
   1   7  14     2573.28     2487.83     97.07 o 
   3   7  14    56292.96    61683.19   1210.48 o 
   5   7  14     3165.29     3086.22    297.13 o 
   7   7  14     3661.14     3109.04    579.62 o 
  -8   8  14       98.20      139.25     62.74 o 
  -6   8  14    16494.79    17056.10    383.66 o 
  -4   8  14    18742.13    18913.02    395.87 o 
  -2   8  14     7493.81     7328.99    159.09 o 
   0   8  14     4627.32     4516.73    123.11 o 
   2   8  14    16117.52    15741.94    441.07 o 
   4   8  14    14583.26    15189.71    471.01 o 
   6   8  14       32.14      100.47     78.52 o 
  -9   9  14      714.10      761.91    117.47 o 
  -7   9  14     7022.20     6934.47    468.93 o 
  -5   9  14    14126.29    14288.15    359.39 o 
  -3   9  14       94.47       86.00     28.19 o 
  -1   9  14     1982.83     1969.24    111.09 o 
   1   9  14     4241.90     4449.49    237.44 o 
   3   9  14    33323.46    35157.02    653.14 o 
   5   9  14      665.36      574.37     88.29 o 
  -8  10  14     1256.93     1058.45    117.98 o 
  -6  10  14    16905.35    18036.06    614.79 o 
  -4  10  14    22627.67    23020.37    445.47 o 
  -2  10  14       46.58      105.95     43.48 o 
   0  10  14      566.44      585.43    106.57 o 
   2  10  14     8767.48     8768.60    266.41 o 
   4  10  14     2808.47     2836.44    239.88 o 
   6  10  14      315.37      275.44    102.34 o 
  -7  11  14     1551.54     1513.87    182.09 o 
  -5  11  14     3451.41     3266.97    153.99 o 
  -3  11  14      485.58      478.40     69.35 o 
  -1  11  14     4021.68     3876.25    160.14 o 
   1  11  14     6993.43     6820.55    263.44 o 
   3  11  14    10186.98    10111.84    403.24 o 
   5  11  14     2826.99     2631.90    375.79 o 
  -6  12  14      617.73      633.69     88.33 o 
  -4  12  14     3886.76     3793.70    145.95 o 
  -2  12  14      455.90      390.19     60.20 o 
   0  12  14     2569.36     2587.04    160.92 o 
   2  12  14      763.59      683.63     73.06 o 
   4  12  14       94.81      116.85     74.80 o 
  -7  13  14      221.43      227.32     69.38 o 
  -5  13  14     1506.87     1335.96    125.80 o 
  -3  13  14      109.33       94.12     52.37 o 
  -1  13  14    11855.17    12293.62    317.56 o 
   1  13  14     1367.00     1372.28    136.12 o 
   3  13  14      712.48      795.75     99.84 o 
   5  13  14      144.56      177.31     75.36 o 
  -6  14  14      879.44      746.05    120.98 o 
  -4  14  14      105.57      101.17     59.65 o 
  -2  14  14     6439.96     5901.25    317.36 o 
   0  14  14     3277.51     3590.68    272.38 o 
   2  14  14     2610.13     2535.60    164.17 o 
   4  14  14     3373.15     3272.19    226.79 o 
  -5  15  14     2782.17     2883.72    209.47 o 
  -3  15  14      615.20      503.47     83.96 o 
  -1  15  14     8267.10     8573.98    290.61 o 
   1  15  14       93.20      132.81     73.75 o 
   3  15  14     3938.96     3648.35    321.98 o 
  -4  16  14     2233.41     1988.80    151.90 o 
  -2  16  14     4164.59     4194.83    222.34 o 
   0  16  14     1439.17     1490.30    148.90 o 
   2  16  14     4225.82     4045.55    272.28 o 
  -3  17  14        5.30       -0.05     79.22 o 
  -1  17  14      675.39      605.46    101.78 o 
   1  17  14      983.97      841.18    126.08 o 
  -9   1  15      124.69      146.21     86.94 o 
  -7   1  15      538.75      643.69    156.45 o 
  -5   1  15     4479.28     4172.34    157.05 o 
  -3   1  15     7484.35     7130.64    192.01 o 
  -1   1  15     3579.24     3738.86    135.08 o 
   1   1  15      285.67      301.87     42.23 o 
   3   1  15     3772.25     3685.89    168.02 o 
   5   1  15      990.07     1000.10    128.24 o 
   7   1  15      124.87       50.89     64.90 o 
 -10   2  15      124.36      121.92     73.58 o 
  -8   2  15     5847.52     5973.84    286.08 o 
  -6   2  15      234.50      238.97    105.74 o 
  -4   2  15    10877.48    10433.62    450.83 o 
  -2   2  15       40.61       89.35     57.22 o 
   0   2  15    46568.13    47482.75    887.07 o 
   2   2  15     6821.66     6466.65    201.37 o 
   4   2  15     7113.29     6985.85    249.89 o 
   6   2  15       37.48       18.38     71.88 o 
  -9   3  15     9215.80     9697.47    400.10 o 
  -7   3  15    31220.35    32632.99    754.80 o 
  -5   3  15       46.54      117.03     64.47 o 
  -3   3  15     4106.58     3944.05    121.02 o 
  -1   3  15    63302.90    63123.42   1743.93 o 
   1   3  15    37675.63    38577.77    891.25 o 
   3   3  15       37.62       95.10     66.15 o 
   5   3  15       48.19       66.59     45.35 o 
   7   3  15     4715.41     4500.26    285.95 o 
  -8   4  15    18055.76    19911.85    419.73 o 
  -6   4  15     1755.16     1848.73    139.21 o 
  -4   4  15     1657.62     1623.76     91.92 o 
  -2   4  15    19053.04    18962.98    321.20 o 
   0   4  15   130669.60   139771.50   1426.18 o 
   2   4  15    17337.43    18159.43    345.68 o 
   4   4  15    10635.46    10701.06    253.01 o 
   6   4  15       62.49      106.73     56.03 o 
  -9   5  15     5250.13     5267.55    288.72 o 
  -7   5  15    21944.41    22008.57    444.68 o 
  -5   5  15      868.80      960.51    100.95 o 
  -3   5  15    12059.74    12343.56    216.74 o 
  -1   5  15    23868.15    23822.40    437.83 o 
   1   5  15    17087.28    17420.75    416.99 o 
   3   5  15       28.28      107.94     45.52 o 
   5   5  15      655.00      654.61     91.97 o 
   7   5  15     3467.53     3318.04    337.05 o 
  -8   6  15     2565.59     2510.05    168.56 o 
  -6   6  15     1022.39      983.17    126.31 o 
  -4   6  15      471.49      412.91     56.36 o 
  -2   6  15     1140.86     1165.21     76.76 o 
   0   6  15    32601.90    33856.31    614.16 o 
   2   6  15     7682.96     6665.31    249.07 o 
   4   6  15     3308.24     3118.84    225.77 o 
   6   6  15      145.09       93.52     79.68 o 
  -9   7  15     2298.39     2381.37    182.35 o 
  -7   7  15     8214.26     8286.92    381.15 o 
  -5   7  15      499.91      608.65     82.24 o 
  -3   7  15      986.39      897.35     70.08 o 
  -1   7  15    10655.76    10498.42    198.73 o 
   1   7  15     2539.22     2285.70    177.55 o 
   3   7  15     3792.86     3510.12    171.33 o 
   5   7  15      529.53      470.75     89.26 o 
  -8   8  15      451.97      487.88     87.45 o 
  -6   8  15      528.41      609.87    108.34 o 
  -4   8  15    15417.16    15512.43    333.30 o 
  -2   8  15     4324.05     4244.98    139.19 o 
   0   8  15     4526.65     4309.33    161.20 o 
   2   8  15    10579.46    10416.98    354.88 o 
   4   8  15     1229.37     1262.69    134.77 o 
   6   8  15      344.98      342.97     79.08 o 
  -7   9  15       47.66      162.75     81.56 o 
  -5   9  15     4525.07     4354.91    189.35 o 
  -3   9  15     9047.28     8913.42    285.76 o 
  -1   9  15     2581.63     2412.82    103.18 o 
   1   9  15     4687.12     4704.41    215.99 o 
   3   9  15     5096.48     4647.76    211.34 o 
   5   9  15     3903.76     3495.31    341.34 o 
  -8  10  15     4533.87     4406.51    226.45 o 
  -6  10  15      474.36      463.76    111.97 o 
  -4  10  15     6898.00     6570.26    215.73 o 
  -2  10  15       23.68       80.10     39.97 o 
   0  10  15    17116.91    17562.93    469.75 o 
   2  10  15      607.02      592.23     96.33 o 
   4  10  15     2464.57     2388.44    206.77 o 
  -7  11  15     5018.08     5102.62    290.63 o 
  -5  11  15     2525.51     2518.62    155.02 o 
  -3  11  15     2899.72     2737.90    126.63 o 
  -1  11  15    15040.29    15633.76    388.01 o 
   1  11  15     8870.58     8629.82    272.43 o 
   3  11  15     1030.48     1005.93    103.83 o 
   5  11  15     3243.33     2183.56    300.77 o 
  -6  12  15       31.42       80.75     64.01 o 
  -4  12  15     5193.19     5018.19    212.14 o 
  -2  12  15       10.71       19.18     45.23 o 
   0  12  15    21832.72    22515.07    459.78 o 
   2  12  15     1889.07     1817.29    164.43 o 
   4  12  15     8030.03     8201.72    337.71 o 
  -7  13  15     2762.87     2593.40    225.50 o 
  -5  13  15      913.80      948.16    137.73 o 
  -3  13  15     1564.70     1516.59    152.28 o 
  -1  13  15     4401.05     4445.97    205.00 o 
   1  13  15     4998.04     5088.90    256.60 o 
   3  13  15      152.82      155.43     74.68 o 
  -6  14  15        4.30       42.16     68.17 o 
  -4  14  15      115.83      133.80     45.31 o 
  -2  14  15     2719.54     2628.59    234.27 o 
   0  14  15     8670.46     8412.30    307.67 o 
   2  14  15     4550.52     4489.94    296.03 o 
  -5  15  15     1582.39     1369.38    151.75 o 
  -3  15  15      899.60      863.39    108.41 o 
  -1  15  15     1657.01     1635.19    151.60 o 
   1  15  15     1602.33     1499.59    150.86 o 
   3  15  15     1341.61     1167.83    151.11 o 
  -4  16  15     3742.59     3812.76    303.58 o 
  -2  16  15     1912.03     1784.31    152.87 o 
   0  16  15      231.79      245.33     70.24 o 
  -1  17  15      253.30      265.68     88.09 o 
  -8   0  16      153.25      133.66    110.57 o 
  -6   0  16     6096.25     6007.12    325.20 o 
  -4   0  16    28050.25    29036.55    665.42 o 
  -2   0  16    31943.02    33414.32    691.44 o 
   0   0  16      605.01      623.17     73.03 o 
   2   0  16     1020.10     1023.90    102.91 o 
   4   0  16     3149.80     3269.20    212.25 o 
   6   0  16    26191.32    25836.39   2152.03 o 
  -9   1  16       56.13      113.38     72.22 o 
  -7   1  16     4333.95     4409.66    181.08 o 
  -5   1  16     7971.05     7882.54    240.93 o 
  -3   1  16    63165.24    63196.57    708.35 o 
  -1   1  16    19845.94    19554.70    690.27 o 
   1   1  16     5561.98     5354.31    120.24 o 
   3   1  16      200.06      227.77     55.41 o 
   5   1  16     8433.81     8500.71    348.18 o 
   7   1  16     6202.03     6044.22    472.52 o 
  -8   2  16        1.24      202.74    107.36 o 
  -6   2  16     1457.27     1349.95    118.01 o 
  -4   2  16    19948.45    19713.38    711.07 o 
  -2   2  16    11178.46    11293.96    232.81 o 
   0   2  16      301.94      450.05     99.41 o 
   2   2  16      666.46      577.84     68.54 o 
   4   2  16     4524.16     4298.89    180.71 o 
   6   2  16    15574.77    15532.58    706.99 o 
  -9   3  16       51.87       19.19     76.14 o 
  -7   3  16        6.36      312.46    105.97 o 
  -5   3  16      940.18     1049.61     97.05 o 
  -3   3  16    15862.80    15867.24    246.81 o 
  -1   3  16    27777.82    27780.28    775.44 o 
   1   3  16      128.39       89.81     75.71 o 
   3   3  16       51.23       15.06     78.85 o 
   5   3  16     3188.46     2927.17    303.53 o 
   7   3  16     1097.62      940.83    154.88 o 
  -8   4  16     1340.42     1319.30    172.31 o 
  -6   4  16      235.91      214.72    108.61 o 
  -4   4  16      770.21      655.92     80.31 o 
  -2   4  16        3.19       82.12     42.66 o 
   0   4  16      242.91      288.44    211.39 o 
   2   4  16     2417.86     1949.06    134.09 o 
   4   4  16      782.36      747.30     82.13 o 
   6   4  16      532.02      398.63    112.82 o 
  -9   5  16        0.21       50.59     66.24 o 
  -7   5  16     6383.06     6470.52    305.52 o 
  -5   5  16       62.71       79.80     75.08 o 
  -3   5  16     9029.39     8908.09    224.53 o 
  -1   5  16      388.23      474.92     65.23 o 
   1   5  16      244.45      302.84     55.15 o 
   3   5  16      212.78       99.90     70.68 o 
   5   5  16     1209.14     1138.59    110.84 o 
  -8   6  16     1318.49     1288.05    133.76 o 
  -6   6  16     1705.03     1823.90    145.94 o 
  -4   6  16    15330.12    15402.18    379.12 o 
  -2   6  16     7562.95     7639.89    199.97 o 
   0   6  16      735.35      709.32     73.17 o 
   2   6  16     1011.99      826.58    153.73 o 
   4   6  16      874.72      776.66     93.12 o 
   6   6  16     7524.60     7831.80    312.81 o 
  -9   7  16      112.44      114.41     70.58 o 
  -7   7  16     4617.27     4760.91    236.29 o 
  -5   7  16      628.62      635.93     86.96 o 
  -3   7  16    24181.75    24662.85    485.57 o 
  -1   7  16     8915.56     9245.63    206.11 o 
   1   7  16     9407.47     9094.98    275.80 o 
   3   7  16     2395.65     2529.23    160.21 o 
   5   7  16     4316.00     3896.20    338.59 o 
  -8   8  16      768.54      741.97    105.82 o 
  -6   8  16     7527.48     7517.73    352.58 o 
  -4   8  16    15035.25    15108.53    290.88 o 
  -2   8  16    14913.19    15260.37    315.81 o 
   0   8  16      499.06      534.91     62.91 o 
   2   8  16     2874.39     2744.44    219.00 o 
   4   8  16      844.94      804.09    107.88 o 
   6   8  16    12598.12    11802.95    428.02 o 
  -7   9  16      935.68      953.69    116.41 o 
  -5   9  16     2780.33     2749.20    202.85 o 
  -3   9  16    27599.70    29185.62    651.69 o 
  -1   9  16    17926.19    18203.86    423.81 o 
   1   9  16     3612.59     3648.49    279.03 o 
   3   9  16        9.27      -39.94     80.42 o 
   5   9  16     7149.15     7130.59    328.10 o 
  -8  10  16     1694.31     1440.12    143.15 o 
  -6  10  16       64.78       82.86     63.30 o 
  -4  10  16     7361.47     7226.24    200.74 o 
  -2  10  16    13065.39    13592.76    320.28 o 
   0  10  16     3341.78     3282.89    181.63 o 
   2  10  16      926.41      918.99    112.24 o 
   4  10  16     5212.03     4890.76    292.42 o 
  -7  11  16      559.09      616.55     99.01 o 
  -5  11  16     1537.40     1507.58    127.08 o 
  -3  11  16     9443.29     9285.30    277.49 o 
  -1  11  16    13923.02    13452.63    370.48 o 
   1  11  16        2.04       86.69     45.21 o 
   3  11  16      531.06      431.43     93.83 o 
   5  11  16     1818.12     1732.87    170.82 o 
  -6  12  16      690.34      502.87     94.14 o 
  -4  12  16       47.30       59.87     42.22 o 
  -2  12  16      197.77      256.67     84.79 o 
   0  12  16      438.16      437.04     96.37 o 
   2  12  16     1679.40     1532.42    141.01 o 
   4  12  16      756.09      660.05    122.57 o 
  -5  13  16      200.44      195.32     93.44 o 
  -3  13  16      709.69      672.98     83.64 o 
  -1  13  16      783.05      774.04    108.15 o 
   1  13  16     1670.95     1466.73    160.96 o 
   3  13  16      418.85      308.92     73.45 o 
  -4  14  16      610.76      645.06    143.97 o 
  -2  14  16     1625.27     1368.93    124.94 o 
   0  14  16     2800.13     2505.48    182.66 o 
   2  14  16     8784.65     9139.46    543.44 o 
  -3  15  16     2606.10     2685.58    195.57 o 
  -1  15  16       57.64       61.34     51.78 o 
   1  15  16     6612.01     6353.41    262.92 o 
  -2  16  16     6125.79     6181.14    416.11 o 
   0  16  16       71.11       88.36     71.77 o 
  -9   1  17      146.98       92.18     92.97 o 
  -7   1  17     2112.52     2113.70    182.69 o 
  -5   1  17     2305.04     2221.70    134.67 o 
  -3   1  17        0.22       21.69     57.88 o 
  -1   1  17     2619.02     2905.15    187.96 o 
   1   1  17      334.80      266.81     40.50 o 
   3   1  17     4483.95     4298.81    167.54 o 
   5   1  17        9.70       56.36     72.49 o 
  -8   2  17     1220.45     1243.92    136.61 o 
  -6   2  17     9116.34     8723.62    257.81 o 
  -4   2  17    15133.79    14927.24    437.15 o 
  -2   2  17     1241.16      998.78     71.16 o 
   0   2  17     3254.32     3245.51    123.97 o 
   2   2  17     8666.36     8597.75    239.06 o 
   4   2  17     6451.76     6308.31    205.15 o 
   6   2  17      418.04      490.96     90.28 o 
  -9   3  17     1195.05     1131.25    134.71 o 
  -7   3  17     6690.91     6281.71    326.05 o 
  -5   3  17    13655.02    13880.71    425.70 o 
  -3   3  17     1539.56     1427.39     71.43 o 
  -1   3  17      680.79      676.34     68.36 o 
   1   3  17     4875.73     4819.57    154.99 o 
   3   3  17    58747.13    64255.43    681.12 o 
   5   3  17     5184.09     4767.94    407.01 o 
  -8   4  17     1042.92     1032.30    125.79 o 
  -6   4  17    19311.63    20018.09    445.53 o 
  -4   4  17    29550.02    31062.49    676.95 o 
  -2   4  17     1591.90     1606.50     86.24 o 
   0   4  17     3534.81     3416.89    111.27 o 
   2   4  17    26255.58    27428.21    580.72 o 
   4   4  17    20336.15    20592.63    727.66 o 
   6   4  17      265.66      205.29     94.83 o 
  -9   5  17      487.08      546.07     90.39 o 
  -7   5  17     5135.15     4840.73    250.07 o 
  -5   5  17    13401.31    13405.46    408.37 o 
  -3   5  17       58.88       97.47     52.40 o 
  -1   5  17      530.41      519.88     56.62 o 
   1   5  17     3222.33     3463.38    132.49 o 
   3   5  17    36149.88    38087.37    517.67 o 
   5   5  17     2146.19     2093.31    241.58 o 
  -8   6  17     2055.64     1900.78    170.46 o 
  -6   6  17    13805.49    13864.65    556.83 o 
  -4   6  17    21994.83    23109.97    759.98 o 
  -2   6  17      217.72      159.98     44.89 o 
   0   6  17     1124.19     1125.80     84.50 o 
   2   6  17     8869.64     8644.74    216.55 o 
   4   6  17     1907.54     1913.13    137.46 o 
   6   6  17        1.35      147.82     95.67 o 
  -7   7  17     2241.10     2224.78    174.32 o 
  -5   7  17     5703.39     5738.51    240.07 o 
  -3   7  17      123.12      122.55     45.01 o 
  -1   7  17     3942.72     3851.47    164.82 o 
   1   7  17     5004.29     4609.77    216.90 o 
   3   7  17     8778.95     8529.00    258.83 o 
   5   7  17     2709.83     2614.51    270.20 o 
  -8   8  17      232.95      220.88     92.54 o 
  -6   8  17      654.57      574.26    113.87 o 
  -4   8  17     4123.47     3851.09    192.87 o 
  -2   8  17     1138.95     1023.54     82.08 o 
   0   8  17     2699.05     2325.90    113.99 o 
   2   8  17     1740.75     1494.70    144.32 o 
   4   8  17       12.88       81.33     49.34 o 
  -7   9  17      434.35      452.62     93.00 o 
  -5   9  17     1431.44     1534.69    138.60 o 
  -3   9  17        4.02       72.55     55.56 o 
  -1   9  17     8219.69     7638.67    288.03 o 
   1   9  17     1448.85     1357.90    134.87 o 
   3   9  17     1301.76     1360.95    176.76 o 
   5   9  17       68.23       50.61     56.31 o 
  -6  10  17     2095.33     1981.45    154.65 o 
  -4  10  17     1216.40     1283.62     88.00 o 
  -2  10  17     2493.45     2393.92    148.22 o 
   0  10  17     3585.28     3525.65    234.23 o 
   2  10  17     6316.66     6225.31    238.94 o 
   4  10  17     5635.66     5453.97    375.39 o 
  -7  11  17      813.05      691.22    121.41 o 
  -5  11  17     5657.75     5371.36    262.05 o 
  -3  11  17      405.04      272.11     52.40 o 
  -1  11  17     5110.11     4801.32    210.69 o 
   1  11  17       70.33       91.81     69.10 o 
   3  11  17    10560.87    11006.70    361.94 o 
  -6  12  17     5407.57     5548.24    305.86 o 
  -4  12  17     4692.89     5034.04    339.96 o 
  -2  12  17     3802.20     3651.81    192.04 o 
   0  12  17     3004.98     3063.33    182.88 o 
   2  12  17     6167.94     6105.52    293.65 o 
  -5  13  17     8700.96     9242.62    303.87 o 
  -3  13  17       13.84      106.21     60.58 o 
  -1  13  17      760.54      542.65     94.26 o 
   1  13  17     1471.63     1537.24    149.62 o 
   3  13  17     9079.95     9143.46    325.67 o 
  -4  14  17     5702.76     5980.11    429.42 o 
  -2  14  17        0.01      -29.64     70.69 o 
   0  14  17      304.98      248.69     84.43 o 
   2  14  17     2698.35     2770.81    212.56 o 
  -3  15  17      108.19       88.72    121.66 o 
  -1  15  17      850.93      665.03    121.55 o 
   1  15  17     1976.48     2008.22    173.88 o 
  -8   0  18    17387.30    18968.20   1137.54 o 
  -6   0  18     2388.00     2440.68    198.88 o 
  -4   0  18      273.79      402.92    113.57 o 
  -2   0  18    16563.34    17103.52    517.41 o 
   0   0  18   102639.68   107618.16   1163.47 o 
   2   0  18    13608.65    13941.88    671.33 o 
   4   0  18     7108.96     7459.06    441.86 o 
   6   0  18      380.59      262.71     94.08 o 
  -9   1  18     5534.90     5395.35    266.98 o 
  -7   1  18    23638.81    24553.59    946.71 o 
  -5   1  18       12.60       58.46     75.65 o 
  -3   1  18     6225.02     6059.58    156.59 o 
  -1   1  18    30637.51    30885.14    818.00 o 
   1   1  18    19227.37    19531.66    446.32 o 
   3   1  18      326.18      407.26     85.35 o 
   5   1  18       18.79      247.13    303.22 o 
  -8   2  18     3159.39     3311.31    228.40 o 
  -6   2  18      268.28      225.70    114.82 o 
  -4   2  18     3153.00     2928.80    170.27 o 
  -2   2  18      373.32      313.48     63.62 o 
   0   2  18    23944.89    23202.17    462.58 o 
   2   2  18     5876.80     5489.74    176.70 o 
   4   2  18     3947.65     3703.63    167.66 o 
   6   2  18        2.30        5.07     69.76 o 
  -9   3  18      845.87      556.73    112.48 o 
  -7   3  18     2438.87     2553.12    179.87 o 
  -5   3  18       43.66       49.11     93.35 o 
  -3   3  18      875.06      809.35     73.97 o 
  -1   3  18     5433.42     5254.02    199.24 o 
   1   3  18     1233.23     1302.23     88.74 o 
   3   3  18       67.36       45.71     67.21 o 
   5   3  18       76.96      -56.15    183.43 o 
  -8   4  18      334.65      365.93     88.38 o 
  -6   4  18      386.09      432.48    110.46 o 
  -4   4  18     4643.38     4518.15    293.85 o 
  -2   4  18     2605.79     2546.19    115.44 o 
   0   4  18      683.20      678.80     70.91 o 
   2   4  18     4759.33     4244.91    166.35 o 
   4   4  18      750.22      569.28    117.72 o 
   6   4  18       22.04      -64.30    100.98 o 
  -7   5  18      344.22      380.45     92.14 o 
  -5   5  18     4351.27     3928.28    208.12 o 
  -3   5  18     7193.37     7165.31    231.96 o 
  -1   5  18     1847.42     1775.20    112.31 o 
   1   5  18      853.20      758.63     79.67 o 
   3   5  18     2773.00     2558.73    240.55 o 
   5   5  18     2114.57     1809.75    408.85 o 
  -8   6  18     4963.02     4940.78    214.65 o 
  -6   6  18      449.63      399.85     90.49 o 
  -4   6  18     5132.00     5139.87    219.77 o 
  -2   6  18       52.53       75.59     47.79 o 
   0   6  18    21685.15    22826.61    497.80 o 
   2   6  18     3032.08     2686.71    195.86 o 
   4   6  18     1944.83     1818.16    138.67 o 
  -7   7  18    11440.32    11991.32    514.80 o 
  -5   7  18      211.16      178.68     75.65 o 
  -3   7  18     2639.80     2697.64    113.98 o 
  -1   7  18    25896.78    27367.79    771.96 o 
   1   7  18    15744.36    16177.35    555.35 o 
   3   7  18      308.23      131.84     79.16 o 
   5   7  18      381.26      371.37    125.13 o 
  -8   8  18     7800.60     8163.79    277.08 o 
  -6   8  18      300.91      308.69     64.82 o 
  -4   8  18     3536.86     3427.32    191.96 o 
  -2   8  18     2533.09     2578.35    132.80 o 
   0   8  18    32670.37    35502.73    647.93 o 
   2   8  18     4912.52     4887.74    204.48 o 
   4   8  18     6868.01     6557.63    304.52 o 
  -7   9  18     4934.87     4706.32    277.59 o 
  -5   9  18      421.83      518.94     80.52 o 
  -3   9  18     4332.21     4495.26    166.91 o 
  -1   9  18     6079.52     5766.09    217.59 o 
   1   9  18     7744.71     7661.06    348.76 o 
   3   9  18       27.92       83.45     71.49 o 
  -6  10  18       51.00      130.84     70.96 o 
  -4  10  18        0.23       67.20     51.15 o 
  -2  10  18     3481.31     3431.12    201.10 o 
   0  10  18    12776.78    13069.16    512.63 o 
   2  10  18     5937.51     5615.93    279.35 o 
   4  10  18      359.03      343.80    113.31 o 
  -5  11  18     2173.26     2128.20    180.04 o 
  -3  11  18      901.04      724.21     92.12 o 
  -1  11  18     3372.82     3228.79    212.58 o 
   1  11  18     2354.50     2406.64    177.57 o 
   3  11  18     2265.23     1876.61    239.31 o 
  -6  12  18       35.56      -39.64     87.84 o 
  -4  12  18     6663.56     6835.02    319.27 o 
  -2  12  18     2340.93     2295.52    182.70 o 
   0  12  18      722.13      703.49    122.71 o 
   2  12  18     3416.70     3391.33    184.06 o 
  -5  13  18     1957.11     1604.93    182.99 o 
  -3  13  18     2386.78     2308.67    259.32 o 
  -1  13  18      420.44      398.79     85.20 o 
   1  13  18     2029.46     2018.55    161.59 o 
  -4  14  18     5618.13     6243.25    431.41 o 
  -2  14  18      105.27      142.17     75.57 o 
   0  14  18     2483.10     2468.79    186.28 o 
  -1  15  18     1934.95     1713.07    185.70 o 
  -9   1  19      135.72       91.79    135.86 o 
  -7   1  19     1121.26      979.14    180.95 o 
  -5   1  19      632.47      721.18    105.68 o 
  -3   1  19     5766.73     5427.99    225.36 o 
  -1   1  19     6405.38     6706.85    533.57 o 
   1   1  19      135.22      186.42     63.17 o 
   3   1  19      244.30      297.46     97.50 o 
   5   1  19      898.08      739.90    123.27 o 
  -8   2  19       41.23      156.57     92.50 o 
  -6   2  19     2495.93     2462.39    149.66 o 
  -4   2  19    14339.82    14078.17    325.81 o 
  -2   2  19     8178.83     8152.26    207.24 o 
   0   2  19      196.78      470.13    182.08 o 
   2   2  19       29.53       37.97     56.28 o 
   4   2  19     1449.60     1360.44    109.09 o 
  -7   3  19     2738.33     2670.62    179.19 o 
  -5   3  19     3897.22     3856.70    196.19 o 
  -3   3  19    25264.59    26392.83    567.54 o 
  -1   3  19    13833.50    14145.80    318.57 o 
   1   3  19     3679.74     3676.40    157.53 o 
   3   3  19      675.71      572.28     89.56 o 
   5   3  19     5548.95     5136.13    500.27 o 
  -8   4  19      194.61      236.14     87.35 o 
  -6   4  19     4800.97     4829.44    227.89 o 
  -4   4  19    15151.09    15315.02    412.37 o 
  -2   4  19    16845.30    17535.42    410.37 o 
   0   4  19       39.71       46.38     59.30 o 
   2   4  19      620.26      549.19     69.65 o 
   4   4  19      860.54      839.60    129.35 o 
  -7   5  19     2274.69     2217.72    171.30 o 
  -5   5  19     3355.98     3258.63    190.70 o 
  -3   5  19    31059.27    32488.38    735.44 o 
  -1   5  19    13380.82    13918.17    277.67 o 
   1   5  19     3502.40     3516.05    135.39 o 
   3   5  19      141.66      120.77     66.79 o 
   5   5  19     6055.00     6293.86    331.64 o 
  -8   6  19      614.76      515.11    120.11 o 
  -6   6  19       72.25       74.76     57.36 o 
  -4   6  19     6885.30     7127.68    241.31 o 
  -2   6  19    10264.12    10910.26    254.94 o 
   0   6  19     1556.31     1465.21    109.20 o 
   2   6  19      780.81      759.80    107.78 o 
   4   6  19     3734.81     3462.57    256.97 o 
  -7   7  19      232.06      269.68     98.40 o 
  -5   7  19     1958.56     1965.47    144.33 o 
  -3   7  19    11135.51    11223.76    249.97 o 
  -1   7  19    15005.06    15125.14    469.53 o 
   1   7  19      146.88       91.19     76.70 o 
   3   7  19       97.68       87.45     70.38 o 
  -6   8  19      257.49      185.67     81.00 o 
  -4   8  19       22.66      -38.41     72.07 o 
  -2   8  19       64.12      114.58     52.42 o 
   0   8  19      149.99      168.13     87.95 o 
   2   8  19     1835.14     1547.00    141.31 o 
   4   8  19     1336.71     1358.79    171.17 o 
  -7   9  19     4295.27     3760.63    211.45 o 
  -5   9  19       39.16      170.77     81.44 o 
  -3   9  19     3110.09     3010.54    136.02 o 
  -1   9  19       34.88       41.46     50.51 o 
   1   9  19      675.74      552.70     90.01 o 
   3   9  19      147.90      164.25     57.16 o 
  -6  10  19     1420.77     1329.23    133.25 o 
  -4  10  19     2230.40     2069.51    155.98 o 
  -2  10  19     2862.40     2754.77    168.73 o 
   0  10  19     1022.29      934.11    121.47 o 
   2  10  19     3922.76     3356.19    191.37 o 
  -5  11  19       69.29       66.47     85.45 o 
  -3  11  19     5353.34     5258.67    519.89 o 
  -1  11  19      648.66      573.03     82.65 o 
   1  11  19     4777.81     4312.49    239.92 o 
   3  11  19     2387.81     2382.89    199.36 o 
  -4  12  19     3337.40     2991.79    315.80 o 
  -2  12  19     8330.28     8425.30    338.90 o 
   0  12  19      242.23      251.40     57.87 o 
   2  12  19     2563.71     2111.36    169.25 o 
  -3  13  19     8931.52     9869.62    733.34 o 
  -1  13  19     6321.68     6041.61    259.27 o 
   1  13  19      546.33      459.60     92.44 o 
  -2  14  19     4445.19     4362.72    344.42 o 
  -8   0  20     1268.42     1225.31    197.57 o 
  -6   0  20    15091.15    16201.21    702.33 o 
  -4   0  20    26834.79    29166.79   1471.89 o 
  -2   0  20       79.05      161.16     67.42 o 
   0   0  20     3085.26     3069.19    162.56 o 
   2   0  20    24470.38    26278.46   1350.50 o 
   4   0  20    15965.36    16761.36   1660.84 o 
  -7   1  20     3676.53     3598.30    206.35 o 
  -5   1  20    12197.30    12093.08    307.08 o 
  -3   1  20      351.37      251.62     73.26 o 
  -1   1  20       58.18      151.40     53.30 o 
   1   1  20     3380.83     3200.40    122.82 o 
   3   1  20    30160.99    32394.04    942.34 o 
   5   1  20     3491.75     3118.11    251.66 o 
  -8   2  20     1593.58     1508.19    151.00 o 
  -6   2  20     7409.32     7419.88    252.83 o 
  -4   2  20    12184.48    12273.90    322.13 o 
  -2   2  20      336.31      343.77     54.69 o 
   0   2  20     3085.30     3017.98    132.69 o 
   2   2  20     5376.48     5176.88    229.33 o 
   4   2  20     2155.69     2159.22    141.11 o 
  -7   3  20     1212.14     1294.69    206.53 o 
  -5   3  20     3417.76     3527.12    178.21 o 
  -3   3  20       45.67       81.64     58.85 o 
  -1   3  20       34.19       78.97     67.70 o 
   1   3  20      757.42      714.57     79.21 o 
   3   3  20     4066.81     3976.85    171.87 o 
   5   3  20      519.83      340.77    107.28 o 
  -8   4  20      158.21      183.41     81.16 o 
  -6   4  20      431.37      351.67     80.51 o 
  -4   4  20     1123.44     1112.79    134.54 o 
  -2   4  20      491.22      415.82     70.77 o 
   0   4  20     1636.36     1758.45    115.19 o 
   2   4  20      545.66      430.40     80.12 o 
   4   4  20      120.51      136.87    113.80 o 
  -7   5  20      334.69      369.12    116.17 o 
  -5   5  20     1425.06     1399.20    125.16 o 
  -3   5  20       89.50      108.07    113.77 o 
  -1   5  20     4145.79     3936.16    170.16 o 
   1   5  20      874.55      764.41     88.79 o 
   3   5  20     1128.69     1047.94    133.98 o 
  -6   6  20     3244.96     2979.48    194.64 o 
  -4   6  20     4113.38     4307.73    212.93 o 
  -2   6  20      573.57      285.27    101.55 o 
   0   6  20     2682.90     2820.33    131.72 o 
   2   6  20     6361.09     6424.74    232.02 o 
   4   6  20     5007.20     4887.59    345.61 o 
  -7   7  20     1672.37     1505.49    156.96 o 
  -5   7  20     8326.79     8755.61    284.19 o 
  -3   7  20      225.24      115.14     40.31 o 
  -1   7  20     1731.47     1619.74    125.89 o 
   1   7  20     1132.52      964.61    120.91 o 
   3   7  20    18996.55    19449.68    385.30 o 
  -6   8  20     7808.58     8273.77    260.10 o 
  -4   8  20     8716.71     9322.37    295.68 o 
  -2   8  20     2076.69     2172.31    117.39 o 
   0   8  20     2286.56     2453.25    247.10 o 
   2   8  20     8108.46     7630.18    315.56 o 
  -5   9  20     7098.33     7349.35    263.73 o 
  -3   9  20       78.55      106.17     66.93 o 
  -1   9  20      683.42      629.43     89.55 o 
   1   9  20     1257.02     1229.07    129.15 o 
   3   9  20    11787.85    11794.42    334.24 o 
  -6  10  20     7431.91     7174.49    328.39 o 
  -4  10  20     9251.84    10072.05    519.49 o 
  -2  10  20        2.81       14.37     39.54 o 
   0  10  20        0.83        5.16     57.66 o 
   2  10  20     3496.54     3279.55    192.67 o 
  -5  11  20     2121.08     2073.83    217.80 o 
  -3  11  20      134.72      266.48    146.08 o 
  -1  11  20     2120.69     2096.53    155.06 o 
   1  11  20     3483.06     3420.26    180.35 o 
  -4  12  20     1557.35     1620.31    383.51 o 
  -2  12  20      970.93      806.36    124.95 o 
   0  12  20      724.80      685.63    111.36 o 
  -3  13  20       28.19      -11.83    115.40 o 
  -1  13  20     5323.00     5419.54    253.97 o 
  -7   1  21      462.14      411.30    102.38 o 
  -5   1  21      847.70      917.39    115.04 o 
  -3   1  21     3439.27     3447.92    188.72 o 
  -1   1  21     1502.82     1392.79     84.14 o 
   1   1  21      844.53      778.70     86.31 o 
   3   1  21     1357.95     1423.05    129.52 o 
  -8   2  21     3454.32     3505.32    212.27 o 
  -6   2  21       56.68       70.18     89.01 o 
  -4   2  21     3787.44     3804.92    182.72 o 
  -2   2  21      687.85      630.09     60.68 o 
   0   2  21    12640.82    12654.77    306.51 o 
   2   2  21     3492.79     3389.34    160.17 o 
   4   2  21     1176.75     1082.25    158.52 o 
  -7   3  21    12478.83    12838.35    425.07 o 
  -5   3  21       52.25      200.93     57.46 o 
  -3   3  21     2653.14     2841.97    167.57 o 
  -1   3  21    20757.39    21862.14    754.78 o 
   1   3  21    15857.96    16160.77    494.34 o 
   3   3  21        1.91       77.30     72.16 o 
  -6   4  21     1342.58     1235.39    133.45 o 
  -4   4  21     1023.84     1123.15    134.02 o 
  -2   4  21     6313.51     6470.05    241.46 o 
   0   4  21    38694.11    44335.28   1689.20 o 
   2   4  21     6780.35     6720.32    262.49 o 
   4   4  21     4359.76     4486.33    252.03 o 
  -7   5  21     8419.82     8854.22    329.39 o 
  -5   5  21      114.50      246.54     66.20 o 
  -3   5  21     4234.84     4573.61    207.74 o 
  -1   5  21     9127.71     9090.97    311.97 o 
   1   5  21     7575.00     7918.90    250.84 o 
   3   5  21      130.77      239.17     97.69 o 
  -6   6  21      145.08      114.10     67.40 o 
  -4   6  21      239.95      180.97     73.34 o 
  -2   6  21     1295.75     1039.30     89.48 o 
   0   6  21    12452.83    12598.92    389.02 o 
   2   6  21     4641.06     4073.20    222.85 o 
  -7   7  21     3103.84     3115.92    208.01 o 
  -5   7  21      964.30      809.51     98.36 o 
  -3   7  21       70.22       56.62     55.81 o 
  -1   7  21     3583.33     3317.32    210.02 o 
   1   7  21     1780.60     1741.48    142.03 o 
   3   7  21      894.88      648.70    180.73 o 
  -6   8  21      108.23       79.34     79.43 o 
  -4   8  21     5656.67     5709.09    272.35 o 
  -2   8  21     2424.71     2208.27    164.10 o 
   0   8  21      601.19      608.26    111.55 o 
   2   8  21     3394.20     3223.99    185.00 o 
  -5   9  21     2010.95     1828.45    162.46 o 
  -3   9  21     2361.66     2636.91    269.30 o 
  -1   9  21      602.61      479.71     97.32 o 
   1   9  21     1005.69     1086.43    166.61 o 
  -4  10  21     3814.53     3638.20    283.50 o 
  -2  10  21        6.33       22.70     60.50 o 
   0  10  21     6374.66     6719.82    250.14 o 
  -3  11  21     2035.37     2125.86    212.34 o 
  -1  11  21     5020.94     4912.25    306.19 o 
   1  11  21     4136.86     4223.39    355.63 o 
  -2  12  21       25.55      184.96    127.09 o 
  -6   0  22     1810.71     1612.59    178.08 o 
  -4   0  22    10446.47    10940.89    463.76 o 
  -2   0  22    12915.85    13706.68    548.83 o 
   0   0  22      219.59      206.47     88.47 o 
   2   0  22       87.22       10.98     94.23 o 
  -7   1  22     1842.26     1823.89    145.19 o 
  -5   1  22     2658.53     2565.04    152.88 o 
  -3   1  22    20197.22    21112.17    935.42 o 
  -1   1  22     9730.45     9814.57    297.55 o 
   1   1  22     1518.06     1581.17    120.89 o 
   3   1  22      456.81      435.97     91.83 o 
  -6   2  22      636.81      662.22    110.01 o 
  -4   2  22     5513.90     5458.48    213.45 o 
  -2   2  22     7106.85     7284.64    238.48 o 
   0   2  22       91.08      243.06     49.19 o 
   2   2  22      162.94       49.72     68.94 o 
  -7   3  22       21.37       46.74     63.58 o 
  -5   3  22     1929.77     1888.43    145.46 o 
  -3   3  22     5177.90     5277.20    252.38 o 
  -1   3  22     7153.98     7208.18    219.76 o 
   1   3  22       23.78      154.53     73.06 o 
   3   3  22       26.33       91.57     93.25 o 
  -6   4  22        1.11       14.87     85.02 o 
  -4   4  22       46.14       49.44     68.14 o 
  -2   4  22      238.73      219.75     78.31 o 
   0   4  22       49.41      233.76     85.08 o 
   2   4  22      721.36      700.56    162.90 o 
  -7   5  22     2099.38     2080.97    311.36 o 
  -5   5  22       25.24       81.68     76.04 o 
  -3   5  22     3377.50     3386.40    176.85 o 
  -1   5  22      325.86      409.64     65.63 o 
   1   5  22      168.74      157.84     77.22 o 
   3   5  22      286.63      189.16    100.13 o 
  -6   6  22     1114.34     1174.13    143.39 o 
  -4   6  22     3487.99     3335.80    210.89 o 
  -2   6  22     4596.17     4687.65    180.76 o 
   0   6  22      155.59      153.32     70.97 o 
   2   6  22      787.25      625.36    118.26 o 
  -5   7  22      683.86      788.60    108.08 o 
  -3   7  22     7606.48     7958.09    350.42 o 
  -1   7  22     2871.09     2739.32    196.46 o 
   1   7  22     2034.07     1939.61    159.02 o 
  -4   8  22     4656.48     4733.99    232.66 o 
  -2   8  22     8656.13     8513.88    403.09 o 
   0   8  22       75.68       93.34     61.29 o 
   2   8  22     1082.58     1082.52    135.04 o 
  -5   9  22     1068.39     1017.64    190.09 o 
  -3   9  22    10144.10    11828.13    435.99 o 
  -1   9  22     7758.12     7789.58    347.71 o 
   1   9  22     1137.46      936.33    109.37 o 
  -4  10  22     3106.39     3243.53    279.19 o 
  -2  10  22     5286.35     5386.12    307.98 o 
   0  10  22      879.46      741.29    134.26 o 
  -1  11  22     5458.35     5242.49    248.76 o 
  -5   1  23     1194.81     1214.61    124.90 o 
  -3   1  23        3.17       99.54     74.66 o 
  -1   1  23     1139.52     1147.40    105.59 o 
   1   1  23       48.16       88.98     74.74 o 
   3   1  23     1196.49     1034.04    115.83 o 
  -6   2  23     3965.32     3951.97    227.29 o 
  -4   2  23     4502.79     4326.07    208.01 o 
  -2   2  23      353.05      362.12     64.68 o 
   0   2  23     1678.64     1683.94    119.73 o 
   2   2  23     3278.95     3084.40    185.49 o 
  -5   3  23     7863.23     8300.00    303.48 o 
  -3   3  23      904.58      946.22    111.92 o 
  -1   3  23      271.73      239.95     64.04 o 
   1   3  23     1932.19     1927.04    137.41 o 
  -6   4  23     8024.65     8094.10    302.41 o 
  -4   4  23    12471.20    13304.59    485.86 o 
  -2   4  23      175.67      191.21     83.98 o 
   0   4  23     1665.74     1727.73    106.64 o 
   2   4  23    10306.42     9850.54    334.71 o 
  -5   5  23     6934.32     7248.90    279.71 o 
  -3   5  23       26.67      123.84    102.91 o 
  -1   5  23      200.88      182.30     54.28 o 
   1   5  23     1467.95     1270.04    153.53 o 
  -4   6  23     7075.79     7395.22    291.06 o 
  -2   6  23        0.09       98.68     71.08 o 
   0   6  23      972.93      917.66    110.14 o 
   2   6  23     2968.19     3083.98    762.28 o 
  -5   7  23     3181.95     3185.26    200.62 o 
  -3   7  23       72.27      136.38     95.54 o 
  -1   7  23     1078.16      886.65    112.67 o 
   1   7  23     2334.74     2104.51    266.47 o 
  -4   8  23      905.05      878.68    193.10 o 
  -2   8  23     1040.85      927.93    157.50 o 
   0   8  23      840.69      705.95    110.18 o 
  -3   9  23       23.41      -77.55    117.14 o 
  -1   9  23     3410.48     3146.15    240.89 o 
  -6   0  24     1317.05     1209.32    185.08 o 
  -4   0  24      240.10      215.66    107.54 o 
  -2   0  24     4378.00     4627.33    415.80 o 
   0   0  24    25937.94    27756.74   1457.04 o 
   2   0  24     5738.97     5586.48    488.83 o 
  -5   1  24        2.34       81.85     83.73 o 
  -3   1  24     2206.95     2333.77    142.88 o 
  -1   1  24     9893.30    10154.12    263.33 o 
   1   1  24     7439.12     7466.15    234.04 o 
  -6   2  24        6.30       -4.18     57.58 o 
  -4   2  24     1093.07      990.65    108.80 o 
  -2   2  24      816.93      653.51    115.03 o 
   0   2  24     7427.73     7469.19    233.49 o 
  -5   3  24       87.46       63.42     63.94 o 
  -3   3  24      385.57      310.55    108.26 o 
  -1   3  24     1191.83     1091.27     94.57 o 
   1   3  24     1375.82     1412.09    156.69 o 
  -4   4  24     1144.39     1230.78    151.42 o 
  -2   4  24     1243.33     1334.32    141.11 o 
   0   4  24      117.14      102.84     80.95 o 
  -5   5  24     1235.76     1060.34    149.41 o 
  -3   5  24     1933.92     2018.35    170.53 o 
  -1   5  24      559.64      433.17     70.83 o 
   1   5  24      333.43      261.74    168.66 o 
  -4   6  24     2347.08     2352.34    288.48 o 
  -2   6  24      164.67      233.40    109.41 o 
   0   6  24     6597.55     6754.77    522.96 o 
  -3   7  24     1435.15     1585.21    263.30 o 
  -1   7  24     6533.23     7095.49    339.38 o 
  -3   1  25     2430.77     2408.57    180.61 o 
  -1   1  25     1285.49     1293.73    168.40 o 
  -4   2  25     2330.81     2174.39    180.10 o 
  -2   2  25     4236.30     4120.62    273.80 o 
   0   2  25        6.86      251.00     83.52 o 
  -3   3  25     8005.05     8533.04    303.08 o 
  -1   3  25     4551.49     4648.74    268.96 o 
  -4   4  25     4957.17     4995.86    257.22 o 
  -2   4  25     7790.16     7900.87    354.73 o 
  -3   5  25     8592.89     9031.37    400.54 o 
  -1   5  25     5993.63     6792.90    499.65 o 
                                                 
